# Supplementary material for: Activation of Wnt/β-Catenin Pathway in Monocytes Derived from Chronic Kidney Disease Patients
Source: PLoS One. 2013 Jul 23;8(7):e68937. doi: 10.1371/journal.pone.0068937 (PMC3720736; doi:10.1371/journal.pone.0068937)
Supplement: Table S1 — Down-regulated genes in patients (P) versus healthy (H) 1.5 fold changes. (XLSX) [file pone.0068937.s001.xlsx]

## Sheet: Down-regulate in P vs H 1.5 fol
Table S1. Genes down-regulated in patients (P) versus healthy (H) 1.5 fold change
Probe number	Fold change([P] vs [H])	Regulation([P] vs [H])	Gene Symbol	Entrez Gene	Gene Ontology Biological Process	Gene Ontology Cellular Component	Gene Ontology Molecular Function	Alignments
208161_s_at	-3.80851	down	ABCC3	8714	0006810 // transport // traceable author statement /// 0006810 // transport // inferred from electronic annotation /// 0015722 // canalicular bile acid transport // inferred from electronic annotation	0005624 // membrane fraction // traceable author statement /// 0005887 // integral to plasma membrane // traceable author statement /// 0005887 // integral to plasma membrane // inferred from electronic annotation /// 0016020 // membrane // inferred from electronic annotation /// 0016021 // integral to membrane // inferred from electronic annotation	0000166 // nucleotide binding // inferred from electronic annotation /// 0005215 // transporter activity // inferred from electronic annotation /// 0005524 // ATP binding // traceable author statement /// 0005524 // ATP binding // inferred from electronic annotation /// 0008514 // organic anion transmembrane transporter activity // traceable author statement /// 0016887 // ATPase activity // infe…	chr17:46067226-46124061 (+) // 96.41 // q21.33
202982_s_at	-1.72046	down	ACOT1 /// ACOT2	10965 /// 641371	0000038 // very-long-chain fatty acid metabolic process // inferred from direct assay /// 0001676 // long-chain fatty acid metabolic process // inferred from direct assay /// 0006629 // lipid metabolic process // inferred from electronic annotation /// 0006637 // acyl-CoA metabolic process // inferred from direct assay /// 0006637 // acyl-CoA metabolic process // inferred from electronic annotati…	0005737 // cytoplasm // inferred from electronic annotation /// 0005739 // mitochondrion // inferred from direct assay /// 0005739 // mitochondrion // inferred from electronic annotation /// 0005829 // cytosol // inferred from direct assay	0004091 // carboxylesterase activity // inferred from electronic annotation /// 0005515 // protein binding // inferred from physical interaction /// 0016290 // palmitoyl-CoA hydrolase activity // inferred from electronic annotation /// 0016291 // acyl-CoA thioesterase activity // inferred from direct assay /// 0016787 // hydrolase activity // inferred from electronic annotation /// 0016790 // thi…	chr14:73105741-73112110 (+) // 98.6 // q24.3 /// chr14:73073826-73080251 (+) // 90.94 // q24.3
202422_s_at	-1.85772	down	ACSL4	2182	0006629 // lipid metabolic process // non-traceable author statement /// 0006629 // lipid metabolic process // inferred from electronic annotation /// 0006631 // fatty acid metabolic process // inferred from electronic annotation /// 0007611 // learning or memory // traceable author statement /// 0008152 // metabolic process // inferred from electronic annotation	0005737 // cytoplasm // inferred from direct assay /// 0005739 // mitochondrion // inferred from electronic annotation /// 0005741 // mitochondrial outer membrane // inferred from electronic annotation /// 0005777 // peroxisome // inferred from electronic annotation /// 0005778 // peroxisomal membrane // inferred from electronic annotation /// 0005783 // endoplasmic reticulum // inferred from ele…	0000287 // magnesium ion binding // inferred from electronic annotation /// 0003824 // catalytic activity // inferred from electronic annotation /// 0004467 // long-chain-fatty-acid-CoA ligase activity // traceable author statement /// 0004467 // long-chain-fatty-acid-CoA ligase activity // inferred from electronic annotation /// 0016874 // ligase activity // inferred from electronic annotation	chrX:108771221-108863275 (-) // 98.1 // q22.3
203865_s_at	-3.07695	down	ADARB1	104	0006396 // RNA processing // inferred from electronic annotation /// 0006397 // mRNA processing // inferred from electronic annotation	0005622 // intracellular // inferred from electronic annotation	0003723 // RNA binding // inferred from electronic annotation /// 0003725 // double-stranded RNA binding // inferred from electronic annotation /// 0004000 // adenosine deaminase activity // inferred from electronic annotation /// 0008270 // zinc ion binding // inferred from electronic annotation /// 0016787 // hydrolase activity // inferred from electronic annotation /// 0046872 // metal ion bin…	chr21:45318942-45470902 (+) // 95.21 // q22.3
207544_s_at	-3.01069	down	ADH6	130	0006069 // ethanol oxidation // inferred from direct assay /// 0008152 // metabolic process // inferred from electronic annotation /// 0045471 // response to ethanol // inferred from direct assay /// 0055114 // oxidation reduction // inferred from electronic annotation	0005737 // cytoplasm // inferred from electronic annotation /// 0005829 // cytosol // not recorded	0003824 // catalytic activity // inferred from electronic annotation /// 0004022 // alcohol dehydrogenase activity // inferred from direct assay /// 0004022 // alcohol dehydrogenase activity // inferred from electronic annotation /// 0004024 // alcohol dehydrogenase activity, zinc-dependent // not recorded /// 0005488 // binding // inferred from electronic annotation /// 0008270 // zinc ion bindi…	chr4:100344901-100359424 (-) // 99.79 // q23
204119_s_at	-1.90736	down	ADK	132	0006166 // purine ribonucleoside salvage // inferred from electronic annotation /// 0009156 // ribonucleoside monophosphate biosynthetic process // traceable author statement	0005634 // nucleus // inferred from electronic annotation /// 0005829 // cytosol // inferred from electronic annotation	0000287 // magnesium ion binding // inferred from electronic annotation /// 0004001 // adenosine kinase activity // traceable author statement /// 0004001 // adenosine kinase activity // inferred from electronic annotation /// 0016301 // kinase activity // inferred from electronic annotation /// 0016740 // transferase activity // inferred from electronic annotation /// 0046872 // metal ion bindin…	chr10:75606543-76138247 (+) // 99.66 // q22.2
204120_s_at	-2.1296	down	ADK	132	0006166 // purine ribonucleoside salvage // inferred from electronic annotation /// 0009156 // ribonucleoside monophosphate biosynthetic process // traceable author statement	0005634 // nucleus // inferred from electronic annotation /// 0005829 // cytosol // inferred from electronic annotation	0000287 // magnesium ion binding // inferred from electronic annotation /// 0004001 // adenosine kinase activity // traceable author statement /// 0004001 // adenosine kinase activity // inferred from electronic annotation /// 0016301 // kinase activity // inferred from electronic annotation /// 0016740 // transferase activity // inferred from electronic annotation /// 0046872 // metal ion bindin…	chr10:75606449-76138787 (+) // 98.89 // q22.2
203566_s_at	-1.89843	down	AGL	178	0005975 // carbohydrate metabolic process // inferred from electronic annotation /// 0005977 // glycogen metabolic process // inferred from electronic annotation /// 0005978 // glycogen biosynthetic process // inferred from electronic annotation /// 0008152 // metabolic process // inferred from electronic annotation	0005829 // cytosol // not recorded /// 0043033 // isoamylase complex // traceable author statement	0003824 // catalytic activity // inferred from electronic annotation /// 0004133 // glycogen debranching enzyme activity // traceable author statement /// 0004134 // 4-alpha-glucanotransferase activity // inferred from electronic annotation /// 0004135 // amylo-alpha-1,6-glucosidase activity // not recorded /// 0004135 // amylo-alpha-1,6-glucosidase activity // inferred from electronic annotation…	chr1:100099353-100162164 (+) // 99.57 // p21.2
218096_at	-2.18882	down	AGPAT5	55326	0008152 // metabolic process // inferred from electronic annotation /// 0008654 // phospholipid biosynthetic process // non-traceable author statement /// 0008654 // phospholipid biosynthetic process // inferred from electronic annotation	0005739 // mitochondrion // inferred from direct assay /// 0005829 // cytosol // not recorded /// 0016020 // membrane // inferred from electronic annotation /// 0016021 // integral to membrane // inferred from electronic annotation	0003841 // 1-acylglycerol-3-phosphate O-acyltransferase activity // non-traceable author statement /// 0003841 // 1-acylglycerol-3-phosphate O-acyltransferase activity // inferred from electronic annotation /// 0008415 // acyltransferase activity // inferred from electronic annotation /// 0016740 // transferase activity // inferred from electronic annotation /// 0046027 // phospholipid:diacylglyc…	chr8:6553621-6604592 (+) // 99.01 // p23.1
212174_at	-1.668	down	AK2	204	0006139 // nucleobase, nucleoside, nucleotide and nucleic acid metabolic process // inferred from electronic annotation	0005739 // mitochondrion // inferred from electronic annotation /// 0005743 // mitochondrial inner membrane // inferred from electronic annotation /// 0005758 // mitochondrial intermembrane space // not recorded /// 0005758 // mitochondrial intermembrane space // inferred from electronic annotation	0000166 // nucleotide binding // inferred from electronic annotation /// 0004017 // adenylate kinase activity // traceable author statement /// 0004017 // adenylate kinase activity // inferred from electronic annotation /// 0005524 // ATP binding // inferred from electronic annotation /// 0016301 // kinase activity // inferred from electronic annotation /// 0016740 // transferase activity // infe…	chr1:33244877-33249661 (-) // 71.92 // p35.1
215483_at	-2.32776	down	AKAP9	10142	0006810 // transport // traceable author statement /// 0007165 // signal transduction // traceable author statement /// 0007268 // synaptic transmission // traceable author statement	0000242 // pericentriolar material // inferred from electronic annotation /// 0005737 // cytoplasm // inferred from electronic annotation /// 0005737 // cytoplasm // inferred from direct assay /// 0005794 // Golgi apparatus // inferred from electronic annotation /// 0005794 // Golgi apparatus // inferred from direct assay /// 0005813 // centrosome // traceable author statement /// 0005813 // cent…	0005102 // receptor binding // traceable author statement /// 0005515 // protein binding // inferred from electronic annotation /// 0005515 // protein binding // traceable author statement /// 0016301 // kinase activity // inferred from electronic annotation	chr7:91550825-91557647 (+) // 61.29 // q21.2
210558_at	-1.75363	down	AKR1C4	1109	0008202 // steroid metabolic process // traceable author statement /// 0008209 // androgen metabolic process // traceable author statement /// 0015721 // bile acid and bile salt transport // traceable author statement /// 0055114 // oxidation reduction // inferred from electronic annotation	0005737 // cytoplasm // traceable author statement /// 0005737 // cytoplasm // inferred from electronic annotation /// 0005829 // cytosol // not recorded	0004033 // aldo-keto reductase activity // not recorded /// 0004033 // aldo-keto reductase activity // traceable author statement /// 0009055 // electron carrier activity // traceable author statement /// 0015125 // bile acid transmembrane transporter activity // traceable author statement /// 0016491 // oxidoreductase activity // inferred from electronic annotation /// 0047042 // 3-alpha-hydroxy…	chr10:5228830-5250742 (+) // 99.5 // p15.1
218373_at	-2.02753	down	AKTIP	64400	0001934 // positive regulation of protein amino acid phosphorylation // inferred from direct assay /// 0006915 // apoptosis // inferred from electronic annotation /// 0019941 // modification-dependent protein catabolic process // inferred from electronic annotation /// 0032092 // positive regulation of protein binding // inferred from direct assay /// 0043687 // post-translational protein modific…	0005737 // cytoplasm // inferred from electronic annotation /// 0005886 // plasma membrane // inferred from electronic annotation /// 0005886 // plasma membrane // inferred from direct assay /// 0016020 // membrane // inferred from electronic annotation	0005515 // protein binding // inferred from physical interaction /// 0019787 // small conjugating protein ligase activity // inferred from electronic annotation	chr5:24206073-24207829 (+) // 97.96 // p14.2 /// chr16:52083103-52094652 (-) // 97.67 // q12.2
201043_s_at	-3.15784	down	ANP32A /// LOC100128146	100128146 /// 8125	0006350 // transcription // inferred from electronic annotation /// 0006355 // regulation of transcription, DNA-dependent // inferred from electronic annotation /// 0006913 // nucleocytoplasmic transport // inferred from direct assay /// 0006913 // nucleocytoplasmic transport // non-traceable author statement /// 0007242 // intracellular signaling cascade // traceable author statement	0005634 // nucleus // inferred from direct assay /// 0005634 // nucleus // inferred from electronic annotation /// 0005737 // cytoplasm // inferred from direct assay /// 0005737 // cytoplasm // inferred from electronic annotation /// 0005737 // cytoplasm // traceable author statement /// 0005783 // endoplasmic reticulum // inferred from direct assay /// 0048471 // perinuclear region of cytoplasm …	0005515 // protein binding // inferred from physical interaction /// 0005515 // protein binding // inferred from electronic annotation	chr15:33316695-33317583 (+) // 79.89 // q14 /// chr15:66859446-66900285 (-) // 93.95 // q23 /// chr4:165337548-165338437 (-) // 69.41 // q32.3
200982_s_at	-1.78506	down	ANXA6	309	0006816 // calcium ion transport // inferred from electronic annotation /// 0006937 // regulation of muscle contraction // inferred from electronic annotation	0005737 // cytoplasm // inferred from electronic annotation /// 0005737 // cytoplasm // inferred from direct assay /// 0016324 // apical plasma membrane // inferred from electronic annotation /// 0042470 // melanosome // inferred from electronic annotation /// 0043234 // protein complex // inferred from electronic annotation /// 0048471 // perinuclear region of cytoplasm // inferred from electron…	0005509 // calcium ion binding // inferred from electronic annotation /// 0005515 // protein binding // inferred from physical interaction /// 0005544 // calcium-dependent phospholipid binding // inferred from electronic annotation	chr5:150460862-150517585 (-) // 99.33 // q33.1
210085_s_at	-2.83429	down	ANXA9	8416	0016337 // cell-cell adhesion // inferred from direct assay	0005829 // cytosol // inferred from direct assay /// 0009986 // cell surface // inferred from direct assay	0001786 // phosphatidylserine binding // inferred from direct assay /// 0005509 // calcium ion binding // inferred from electronic annotation /// 0005543 // phospholipid binding // inferred from direct assay /// 0005544 // calcium-dependent phospholipid binding // inferred from electronic annotation /// 0015464 // acetylcholine receptor activity // inferred from direct assay /// 0042803 // protei…	chr1:149221381-149234532 (+) // 98.19 // q21.2
214960_at	-1.59529	down	API5	8539	0006915 // apoptosis // inferred from electronic annotation /// 0006916 // anti-apoptosis // inferred from mutant phenotype /// 0006916 // anti-apoptosis // inferred from sequence or structural similarity /// 0006916 // anti-apoptosis // non-traceable author statement /// 0006916 // anti-apoptosis // inferred from electronic annotation /// 0006916 // anti-apoptosis // traceable author statement	0005634 // nucleus // non-traceable author statement /// 0005634 // nucleus // inferred from electronic annotation /// 0005681 // spliceosome // inferred from sequence or structural similarity /// 0005681 // spliceosome // inferred from electronic annotation /// 0005737 // cytoplasm // non-traceable author statement /// 0005737 // cytoplasm // inferred from electronic annotation	0005488 // binding // inferred from electronic annotation /// 0017134 // fibroblast growth factor binding // inferred from physical interaction	chr11:43298946-43314348 (+) // 97.77 // p12 /// chrX:115152218-115153498 (-) // 81.48 // q23
218698_at	-2.08862	down	APIP	51074	0006915 // apoptosis // inferred from electronic annotation	0005737 // cytoplasm // inferred from electronic annotation	0008270 // zinc ion binding // inferred from electronic annotation /// 0042802 // identical protein binding // inferred from physical interaction /// 0046872 // metal ion binding // inferred from electronic annotation	chr9:108918853-108920009 (+) // 90.7 // q31.2 /// chr11:34860420-34894484 (-) // 99.35 // p13
200011_s_at	-1.52653	down	ARF3	377	0006810 // transport // inferred from electronic annotation /// 0007264 // small GTPase mediated signal transduction // inferred from electronic annotation /// 0015031 // protein transport // inferred from electronic annotation /// 0016192 // vesicle-mediated transport // inferred from electronic annotation	0005622 // intracellular // inferred from electronic annotation /// 0005794 // Golgi apparatus // inferred from electronic annotation	0000166 // nucleotide binding // inferred from electronic annotation /// 0003924 // GTPase activity // traceable author statement /// 0005525 // GTP binding // traceable author statement /// 0005525 // GTP binding // inferred from electronic annotation	chr12:47616258-47637577 (-) // 98.47 // q13.12
221230_s_at	-1.76696	down	ARID4B	51742	0006333 // chromatin assembly or disassembly // inferred from electronic annotation /// 0006350 // transcription // inferred from electronic annotation /// 0006355 // regulation of transcription, DNA-dependent // inferred from electronic annotation	0000785 // chromatin // inferred from electronic annotation /// 0005622 // intracellular // inferred from electronic annotation /// 0005634 // nucleus // inferred from electronic annotation /// 0005737 // cytoplasm // inferred from electronic annotation	0003676 // nucleic acid binding // inferred from electronic annotation /// 0003677 // DNA binding // inferred from electronic annotation /// 0003682 // chromatin binding // inferred from electronic annotation	chr1:233396834-233557876 (-) // 97.28 // q42.3
202207_at	-1.53643	down	ARL4C	10123	0007264 // small GTPase mediated signal transduction // inferred from electronic annotation	0005622 // intracellular // inferred from electronic annotation /// 0005634 // nucleus // traceable author statement /// 0005634 // nucleus // inferred from electronic annotation	0000166 // nucleotide binding // inferred from electronic annotation /// 0003924 // GTPase activity // traceable author statement /// 0005525 // GTP binding // inferred from electronic annotation	chr2:235066420-235070361 (-) // 95.42 // q37.1
219973_at	-3.66149	down	ARSJ	79642	0008152 // metabolic process // inferred from electronic annotation	0005576 // extracellular region // inferred from electronic annotation	0003824 // catalytic activity // inferred from electronic annotation /// 0004065 // arylsulfatase activity // traceable author statement /// 0005509 // calcium ion binding // inferred from electronic annotation /// 0008484 // sulfuric ester hydrolase activity // inferred from electronic annotation /// 0016787 // hydrolase activity // inferred from electronic annotation /// 0046872 // metal ion bi…	chr4:115041702-115043572 (-) // 90.43 // q26
208481_at	-4.09131	down	ASB4	51666	0007242 // intracellular signaling cascade // inferred from electronic annotation /// 0019941 // modification-dependent protein catabolic process // inferred from electronic annotation			chr7:94953219-95005007 (+) // 100.0 // q21.3
209281_s_at	-1.91608	down	ATP2B1	490	0006754 // ATP biosynthetic process // inferred from electronic annotation /// 0006810 // transport // inferred from electronic annotation /// 0006810 // transport // traceable author statement /// 0006811 // ion transport // inferred from electronic annotation /// 0006812 // cation transport // inferred from electronic annotation /// 0006816 // calcium ion transport // inferred from electronic a…	0005886 // plasma membrane // inferred from electronic annotation /// 0005887 // integral to plasma membrane // traceable author statement /// 0016020 // membrane // inferred from electronic annotation /// 0016021 // integral to membrane // inferred from electronic annotation	0000166 // nucleotide binding // inferred from electronic annotation /// 0000287 // magnesium ion binding // inferred from electronic annotation /// 0003824 // catalytic activity // inferred from electronic annotation /// 0005388 // calcium-transporting ATPase activity // traceable author statement /// 0005388 // calcium-transporting ATPase activity // inferred from electronic annotation /// 0005…	chr12:88508749-88573975 (-) // 98.75 // q21.33
208080_at	-2.73994	down	AURKA	6790	0000278 // mitotic cell cycle // inferred from electronic annotation /// 0006468 // protein amino acid phosphorylation // traceable author statement /// 0006468 // protein amino acid phosphorylation // inferred from electronic annotation /// 0007049 // cell cycle // inferred from electronic annotation /// 0007049 // cell cycle // non-traceable author statement /// 0007051 // spindle organization …	0005634 // nucleus // traceable author statement /// 0005813 // centrosome // inferred from electronic annotation /// 0005819 // spindle // traceable author statement /// 0005819 // spindle // inferred from electronic annotation	0000166 // nucleotide binding // inferred from electronic annotation /// 0004672 // protein kinase activity // inferred from electronic annotation /// 0004672 // protein kinase activity // traceable author statement /// 0004674 // protein serine/threonine kinase activity // inferred from electronic annotation /// 0005515 // protein binding // inferred from direct assay /// 0005515 // protein bind…	chr20:54377872-54396667 (-) // 83.03 // q13.2
217013_at	-2.07003	down	AZGP1P1	646282	0006955 // immune response // inferred from electronic annotation /// 0019882 // antigen processing and presentation // inferred from electronic annotation	0005576 // extracellular region // inferred from electronic annotation /// 0016020 // membrane // inferred from electronic annotation /// 0042612 // MHC class I protein complex // inferred from electronic annotation		chr7:99416331-99423100 (+) // 100.0 // q22.1
219667_s_at	-1.59277	down	BANK1	55024	0042113 // B cell activation // inferred from electronic annotation			chr4:102954058-103214919 (+) // 98.03 // q24
212384_at	-3.86871	down	BAT1	7919	0000398 // nuclear mRNA splicing, via spliceosome // inferred from genetic interaction /// 0006397 // mRNA processing // inferred from electronic annotation /// 0006406 // mRNA export from nucleus // inferred from genetic interaction /// 0008380 // RNA splicing // inferred from electronic annotation	0005634 // nucleus // traceable author statement /// 0005634 // nucleus // inferred from electronic annotation /// 0005681 // spliceosome // inferred from electronic annotation	0000166 // nucleotide binding // inferred from electronic annotation /// 0003676 // nucleic acid binding // inferred from electronic annotation /// 0003723 // RNA binding // inferred from electronic annotation /// 0004004 // ATP-dependent RNA helicase activity // traceable author statement /// 0004386 // helicase activity // inferred from electronic annotation /// 0005515 // protein binding // in…	chr6:31605977-31608800 (-) // 69.57 // p21.33 /// chr6_cox_hap1:2944167-2946990 (-) // 69.62 // /// chr6_qbl_hap2:2745626-2748448 (-) // 69.62 //
205363_at	-4.62399	down	BBOX1	8424	0045329 // carnitine biosynthetic process // inferred from direct assay /// 0045329 // carnitine biosynthetic process // inferred from electronic annotation /// 0055114 // oxidation reduction // inferred from electronic annotation	0005737 // cytoplasm // inferred from electronic annotation	0005506 // iron ion binding // inferred from electronic annotation /// 0008336 // gamma-butyrobetaine dioxygenase activity // inferred from direct assay /// 0008336 // gamma-butyrobetaine dioxygenase activity // inferred from sequence or structural similarity /// 0008336 // gamma-butyrobetaine dioxygenase activity // inferred from electronic annotation /// 0009055 // electron carrier activity // …	chr11:27019573-27105930 (+) // 92.56 // p14.2
209958_s_at	-3.0835	down	BBS9	27241	0007601 // visual perception // inferred from electronic annotation /// 0045444 // fat cell differentiation // inferred from sequence or structural similarity /// 0045444 // fat cell differentiation // inferred from electronic annotation /// 0050896 // response to stimulus // inferred from electronic annotation	0005737 // cytoplasm // inferred from electronic annotation /// 0005813 // centrosome // inferred from electronic annotation /// 0005886 // plasma membrane // inferred from electronic annotation /// 0005929 // cilium // inferred from electronic annotation /// 0016020 // membrane // inferred from electronic annotation /// 0034464 // BBSome // inferred from direct assay /// 0042995 // cell projecti…		chr7:33152444-33611614 (+) // 98.14 // p14.3
219497_s_at	-2.14707	down	BCL11A	53335	0006350 // transcription // inferred from electronic annotation /// 0006355 // regulation of transcription, DNA-dependent // inferred from electronic annotation /// 0030097 // hemopoiesis // non-traceable author statement	0005622 // intracellular // inferred from electronic annotation /// 0005634 // nucleus // non-traceable author statement /// 0005634 // nucleus // inferred from electronic annotation /// 0005737 // cytoplasm // non-traceable author statement /// 0005737 // cytoplasm // inferred from electronic annotation	0003676 // nucleic acid binding // inferred from electronic annotation /// 0008270 // zinc ion binding // inferred from electronic annotation /// 0046872 // metal ion binding // inferred from electronic annotation	chr2:60537837-60634137 (-) // 93.52 // p16.1
201083_s_at	-1.72932	down	BCLAF1	9774	0006350 // transcription // inferred from electronic annotation /// 0006355 // regulation of transcription, DNA-dependent // inferred from electronic annotation /// 0006917 // induction of apoptosis // traceable author statement /// 0016481 // negative regulation of transcription // inferred from direct assay /// 0043065 // positive regulation of apoptosis // inferred from direct assay	0005634 // nucleus // non-traceable author statement /// 0005634 // nucleus // inferred from direct assay /// 0005634 // nucleus // inferred from electronic annotation /// 0005737 // cytoplasm // inferred from electronic annotation	0003677 // DNA binding // inferred from direct assay /// 0003677 // DNA binding // inferred from electronic annotation /// 0005515 // protein binding // inferred from physical interaction /// 0016564 // transcription repressor activity // traceable author statement /// 0016564 // transcription repressor activity // inferred from direct assay	chr5:110309874-110314622 (-) // 77.77 // q22.1 /// chr6:136621125-136652682 (-) // 98.59 // q23.3
220272_at	-1.53853	down	BNC2	54796	0006350 // transcription // inferred from electronic annotation /// 0006355 // regulation of transcription, DNA-dependent // inferred from electronic annotation	0005622 // intracellular // inferred from electronic annotation /// 0005634 // nucleus // inferred from electronic annotation	0008270 // zinc ion binding // inferred from electronic annotation /// 0046872 // metal ion binding // inferred from electronic annotation	chr9:16408565-16426115 (-) // 91.83 // p22.3
221621_at	-1.63178	down	C17orf86	654434				chr17:72596897-72602662 (+) // 49.17 // q25.2
221849_s_at	-1.79889	down	C19orf72	90379	0019941 // modification-dependent protein catabolic process // inferred from electronic annotation			chr19:13924337-13933256 (+) // 97.75 // p13.12
218712_at	-2.17422	down	C1orf109	54955				chr1:37919829-37928779 (-) // 92.8 // p34.3
206656_s_at	-1.72868	down	C20orf3	57136	0009058 // biosynthetic process // inferred from electronic annotation	0009986 // cell surface // inferred from direct assay /// 0016020 // membrane // inferred from electronic annotation /// 0016020 // membrane // inferred from direct assay /// 0016021 // integral to membrane // inferred from electronic annotation	0004064 // arylesterase activity // inferred from direct assay /// 0016844 // strictosidine synthase activity // inferred from electronic annotation	chr11:17697701-17700258 (+) // 69.76 // p15.1
212875_s_at	-2.21595	down	C2CD2	25966		0005576 // extracellular region // inferred from electronic annotation /// 0005634 // nucleus // inferred from direct assay /// 0005829 // cytosol // inferred from direct assay		chr21:42178289-42246845 (-) // 94.3 // q22.3
208809_s_at	-1.9058	down	C6orf62	81688		0005622 // intracellular // inferred from direct assay		chr6:24813145-24827382 (-) // 95.29 // p22.2
221422_s_at	-4.34431	down	C9orf45	81571				chr9:124912575-124913079 (-) // 100.0 // q33.2
206208_at	-1.83789	down	CA4	762	0006730 // one-carbon compound metabolic process // inferred from electronic annotation /// 0007601 // visual perception // inferred from electronic annotation /// 0050896 // response to stimulus // inferred from electronic annotation	0005624 // membrane fraction // traceable author statement /// 0005886 // plasma membrane // inferred from electronic annotation /// 0016020 // membrane // inferred from electronic annotation /// 0031225 // anchored to membrane // inferred from electronic annotation	0004089 // carbonate dehydratase activity // traceable author statement /// 0004089 // carbonate dehydratase activity // inferred from electronic annotation /// 0008270 // zinc ion binding // inferred from electronic annotation /// 0016829 // lyase activity // inferred from electronic annotation /// 0046872 // metal ion binding // inferred from electronic annotation	chr17:55582130-55591686 (+) // 100.0 // q23.1
221921_s_at	-2.27479	down	CADM3	57863	0007155 // cell adhesion // inferred from electronic annotation /// 0007156 // homophilic cell adhesion // inferred from sequence or structural similarity /// 0007157 // heterophilic cell adhesion // inferred from sequence or structural similarity	0005886 // plasma membrane // inferred from electronic annotation /// 0005911 // cell-cell junction // inferred from sequence or structural similarity /// 0016020 // membrane // inferred from electronic annotation /// 0016021 // integral to membrane // inferred from electronic annotation /// 0030054 // cell junction // inferred from electronic annotation	0005509 // calcium ion binding // inferred from electronic annotation /// 0005515 // protein binding // inferred from sequence or structural similarity /// 0005515 // protein binding // inferred from electronic annotation /// 0042803 // protein homodimerization activity // inferred from sequence or structural similarity	chr1:157408039-157440212 (+) // 96.98 // q23.2
212077_at	-2.4778	down	CALD1	800	0006928 // cell motion // traceable author statement /// 0006936 // muscle contraction // inferred from electronic annotation	0005624 // membrane fraction // inferred from electronic annotation /// 0005856 // cytoskeleton // traceable author statement /// 0005856 // cytoskeleton // inferred from direct assay /// 0030478 // actin cap // inferred from electronic annotation	0003779 // actin binding // traceable author statement /// 0003779 // actin binding // inferred from electronic annotation /// 0005516 // calmodulin binding // traceable author statement /// 0005516 // calmodulin binding // inferred from electronic annotation /// 0005523 // tropomyosin binding // traceable author statement /// 0017022 // myosin binding // inferred from electronic annotation	chr7:134304538-134306010 (+) // 96.14 // q33
209144_s_at	-3.31589	down	CBFA2T2	9139	0006355 // regulation of transcription, DNA-dependent // inferred from electronic annotation /// 0030855 // epithelial cell differentiation // inferred from electronic annotation /// 0045892 // negative regulation of transcription, DNA-dependent // inferred from electronic annotation	0005634 // nucleus // inferred from electronic annotation	0003700 // transcription factor activity // inferred from electronic annotation /// 0003714 // transcription corepressor activity // inferred from electronic annotation /// 0005515 // protein binding // inferred from physical interaction /// 0005515 // protein binding // inferred from electronic annotation /// 0008270 // zinc ion binding // inferred from electronic annotation /// 0046872 // metal…	chr20:31613846-31701497 (+) // 85.34 // q11.22
216598_s_at	-1.63069	down	CCL2	6347	0001938 // positive regulation of endothelial cell proliferation // inferred from electronic annotation /// 0002548 // monocyte chemotaxis // inferred from direct assay /// 0006468 // protein amino acid phosphorylation // traceable author statement /// 0006874 // cellular calcium ion homeostasis // traceable author statement /// 0006874 // cellular calcium ion homeostasis // inferred from electro…	0005576 // extracellular region // inferred from electronic annotation /// 0005615 // extracellular space // traceable author statement /// 0005615 // extracellular space // inferred from electronic annotation /// 0005737 // cytoplasm // inferred from electronic annotation /// 0043025 // cell soma // inferred from electronic annotation	0001664 // G-protein-coupled receptor binding // inferred from electronic annotation /// 0004672 // protein kinase activity // traceable author statement /// 0004871 // signal transducer activity // traceable author statement /// 0005102 // receptor binding // traceable author statement /// 0005125 // cytokine activity // inferred from electronic annotation /// 0005515 // protein binding // infer…	chr17:29606450-29608266 (+) // 94.1 // q12
214236_at	-2.87634	down	CDC27	996	0007091 // mitotic metaphase/anaphase transition // inferred from mutant phenotype /// 0007091 // mitotic metaphase/anaphase transition // traceable author statement /// 0008283 // cell proliferation // traceable author statement /// 0031145 // anaphase-promoting complex-dependent proteasomal ubiquitin-dependent protein catabolic process // not recorded /// 0051301 // cell division // inferred fr…	0005634 // nucleus // inferred from electronic annotation /// 0005654 // nucleoplasm // not recorded /// 0005737 // cytoplasm // inferred from direct assay /// 0005813 // centrosome // inferred from direct assay /// 0005813 // centrosome // traceable author statement /// 0005819 // spindle // traceable author statement /// 0005829 // cytosol // not recorded /// 0005876 // spindle microtubule // i…	0005488 // binding // inferred from electronic annotation /// 0005515 // protein binding // inferred from physical interaction	chr2:132735227-132735734 (-) // 91.62 // q21.2
214877_at	-5.73009	down	CDKAL1	54901	0008152 // metabolic process // inferred from electronic annotation	0016020 // membrane // inferred from electronic annotation /// 0016021 // integral to membrane // inferred from electronic annotation	0003824 // catalytic activity // inferred from electronic annotation /// 0005506 // iron ion binding // inferred from electronic annotation /// 0046872 // metal ion binding // inferred from electronic annotation /// 0051536 // iron-sulfur cluster binding // inferred from electronic annotation /// 0051539 // 4 iron, 4 sulfur cluster binding // inferred from electronic annotation	chr6:21173328-21340602 (+) // 63.89 // p22.3
207276_at	-3.10719	down	CDR1	1038				chrX:139693090-139694249 (-) // 99.23 // q27.1
210610_at	-3.4622	down	CEACAM1	634	0001525 // angiogenesis // non-traceable author statement /// 0007156 // homophilic cell adhesion // non-traceable author statement /// 0007229 // integrin-mediated signaling pathway // non-traceable author statement /// 0007565 // female pregnancy // traceable author statement /// 0016477 // cell migration // non-traceable author statement	0005576 // extracellular region // inferred from electronic annotation /// 0005624 // membrane fraction // traceable author statement /// 0005886 // plasma membrane // not recorded /// 0005886 // plasma membrane // inferred from electronic annotation /// 0005887 // integral to plasma membrane // non-traceable author statement /// 0016020 // membrane // inferred from electronic annotation /// 0016…		chr19:47716543-47724461 (-) // 93.26 // q13.2
204373_s_at	-1.62654	down	CEP350	9857		0005634 // nucleus // inferred from electronic annotation /// 0005813 // centrosome // inferred from electronic annotation /// 0005819 // spindle // inferred from electronic annotation		chr1:178309623-178349138 (+) // 98.41 // q25.2
218566_s_at	-1.82509	down	CHORDC1	26973			0008270 // zinc ion binding // inferred from electronic annotation /// 0046872 // metal ion binding // inferred from electronic annotation	chr1:70768716-70770739 (+) // 90.86 // p31.1 /// chr11:89574264-89595854 (-) // 98.83 // q14.3 /// chr14:89272097-89274486 (-) // 91.69 // q32.11 /// chr18:2934249-2936616 (-) // 95.24 // p11.31 /// chr2:42905386-42908345 (-) // 90.86 // p21
218161_s_at	-2.97109	down	CLN6	54982	0001573 // ganglioside metabolic process // inferred from mutant phenotype /// 0007042 // lysosomal lumen acidification // inferred from mutant phenotype /// 0007601 // visual perception // inferred from electronic annotation /// 0008203 // cholesterol metabolic process // inferred from mutant phenotype /// 0030163 // protein catabolic process // non-traceable author statement /// 0030203 // glyc…	0005783 // endoplasmic reticulum // inferred from direct assay /// 0005783 // endoplasmic reticulum // inferred from electronic annotation /// 0005788 // endoplasmic reticulum lumen // inferred from direct assay /// 0005789 // endoplasmic reticulum membrane // inferred from electronic annotation /// 0016020 // membrane // inferred from electronic annotation /// 0016021 // integral to membrane // …	0042803 // protein homodimerization activity // inferred from direct assay	chr15:66286385-66309079 (-) // 96.5 // q23
212865_s_at	-1.65357	down	COL14A1	7373	0007155 // cell adhesion // inferred from electronic annotation /// 0016337 // cell-cell adhesion // non-traceable author statement /// 0030198 // extracellular matrix organization // non-traceable author statement /// 0030199 // collagen fibril organization // non-traceable author statement	0005576 // extracellular region // inferred from electronic annotation /// 0005578 // proteinaceous extracellular matrix // inferred from electronic annotation /// 0005578 // proteinaceous extracellular matrix // non-traceable author statement /// 0005581 // collagen // non-traceable author statement /// 0005596 // collagen type XIV // non-traceable author statement	0005198 // structural molecule activity // inferred from electronic annotation /// 0005201 // extracellular matrix structural constituent // non-traceable author statement /// 0005515 // protein binding // inferred from electronic annotation /// 0005518 // collagen binding // non-traceable author statement /// 0030674 // protein binding, bridging // non-traceable author statement	chr8:121336659-121453458 (+) // 94.28 // q24.12
221730_at	-3.08539	down	COL5A2	1290	0030199 // collagen fibril organization // inferred from mutant phenotype /// 0030199 // collagen fibril organization // inferred from sequence or structural similarity /// 0043588 // skin development // inferred from mutant phenotype /// 0043588 // skin development // inferred from sequence or structural similarity /// 0048592 // eye morphogenesis // inferred from mutant phenotype	0005576 // extracellular region // inferred from electronic annotation /// 0005578 // proteinaceous extracellular matrix // inferred from electronic annotation /// 0005581 // collagen // inferred from electronic annotation /// 0005588 // collagen type V // inferred from mutant phenotype /// 0031012 // extracellular matrix // non-traceable author statement	0005201 // extracellular matrix structural constituent // inferred from electronic annotation	chr2:189604866-189752842 (-) // 98.3 // q32.2
201438_at	-2.30718	down	COL6A3	1293	0007155 // cell adhesion // inferred from electronic annotation /// 0007517 // muscle organ development // traceable author statement	0005576 // extracellular region // inferred from electronic annotation /// 0005578 // proteinaceous extracellular matrix // inferred from electronic annotation /// 0005589 // collagen type VI // traceable author statement	0004866 // endopeptidase inhibitor activity // inferred from electronic annotation /// 0004867 // serine-type endopeptidase inhibitor activity // inferred from electronic annotation /// 0005515 // protein binding // inferred from electronic annotation	chr2:237897399-237987559 (-) // 99.33 // q37.3
213758_at	-1.94696	down	COX4I1	1327	0006091 // generation of precursor metabolites and energy // traceable author statement	0005634 // nucleus // inferred from direct assay /// 0005739 // mitochondrion // inferred from electronic annotation /// 0005739 // mitochondrion // inferred from direct assay /// 0005743 // mitochondrial inner membrane // inferred from electronic annotation /// 0016020 // membrane // inferred from electronic annotation	0004129 // cytochrome-c oxidase activity // traceable author statement /// 0004129 // cytochrome-c oxidase activity // inferred from electronic annotation /// 0005515 // protein binding // inferred from physical interaction /// 0005515 // protein binding // inferred from electronic annotation	chr16:84394163-84398109 (+) // 84.41 // q24.1
215700_x_at	-3.0641	down	CPNE6	9362	0006629 // lipid metabolic process // traceable author statement /// 0007268 // synaptic transmission // traceable author statement /// 0007399 // nervous system development // traceable author statement /// 0016192 // vesicle-mediated transport // traceable author statement	0005624 // membrane fraction // inferred from electronic annotation /// 0030424 // axon // inferred from electronic annotation /// 0030425 // dendrite // inferred from electronic annotation	0001786 // phosphatidylserine binding // inferred from electronic annotation /// 0005215 // transporter activity // traceable author statement /// 0005509 // calcium ion binding // traceable author statement	chr14:23610637-23617135 (+) // 98.4 // q12
204314_s_at	-1.87448	down	CREB1	1385	0006350 // transcription // inferred from electronic annotation /// 0006351 // transcription, DNA-dependent // traceable author statement /// 0006355 // regulation of transcription, DNA-dependent // inferred from electronic annotation /// 0006468 // protein amino acid phosphorylation // inferred from direct assay /// 0007165 // signal transduction // traceable author statement /// 0007409 // axon…	0005634 // nucleus // traceable author statement /// 0005634 // nucleus // inferred from electronic annotation /// 0005634 // nucleus // inferred from direct assay /// 0005654 // nucleoplasm // not recorded /// 0005667 // transcription factor complex // inferred from electronic annotation	0003677 // DNA binding // inferred from electronic annotation /// 0003700 // transcription factor activity // traceable author statement /// 0003700 // transcription factor activity // inferred from electronic annotation /// 0003700 // transcription factor activity // inferred from direct assay /// 0003712 // transcription cofactor activity // traceable author statement /// 0005515 // protein bin…	chr2:208102995-208171381 (+) // 100.0 // q33.3
206777_s_at	-2.21724	down	CRYBB2 /// CRYBB2P1	1415 /// 1416	0007601 // visual perception // traceable author statement /// 0007601 // visual perception // inferred from electronic annotation /// 0050896 // response to stimulus // inferred from electronic annotation		0005198 // structural molecule activity // non-traceable author statement /// 0005212 // structural constituent of eye lens // inferred from electronic annotation /// 0042803 // protein homodimerization activity // inferred from electronic annotation	chr22:23947384-23957824 (+) // 97.92 // q11.23
202950_at	-4.32368	down	CRYZ	1429	0007601 // visual perception // traceable author statement /// 0008152 // metabolic process // inferred from electronic annotation /// 0055114 // oxidation reduction // inferred from electronic annotation	0005737 // cytoplasm // inferred from electronic annotation	0003824 // catalytic activity // inferred from electronic annotation /// 0003960 // NADPH:quinone reductase activity // inferred from electronic annotation /// 0005488 // binding // inferred from electronic annotation /// 0008270 // zinc ion binding // inferred from electronic annotation /// 0016491 // oxidoreductase activity // inferred from electronic annotation	chr1:74943771-74963103 (-) // 99.94 // p31.1
210765_at	-1.92641	down	CSE1L	1434	0000059 // protein import into nucleus, docking // inferred from electronic annotation /// 0006810 // transport // inferred from electronic annotation /// 0006886 // intracellular protein transport // inferred from electronic annotation /// 0006915 // apoptosis // traceable author statement /// 0008283 // cell proliferation // traceable author statement /// 0008283 // cell proliferation // inferr…	0005634 // nucleus // traceable author statement /// 0005634 // nucleus // inferred from electronic annotation /// 0005643 // nuclear pore // inferred from electronic annotation /// 0005737 // cytoplasm // traceable author statement /// 0005737 // cytoplasm // inferred from electronic annotation	0005488 // binding // inferred from electronic annotation /// 0005515 // protein binding // inferred from physical interaction /// 0008262 // importin-alpha export receptor activity // traceable author statement /// 0008262 // importin-alpha export receptor activity // inferred from electronic annotation /// 0008565 // protein transporter activity // inferred from electronic annotation	chr20:47096282-47146490 (+) // 67.12 // q13.13
213860_x_at	-1.89608	down	CSNK1A1	1452	0006468 // protein amino acid phosphorylation // traceable author statement /// 0006468 // protein amino acid phosphorylation // inferred from electronic annotation /// 0007165 // signal transduction // non-traceable author statement /// 0007166 // cell surface receptor linked signal transduction // traceable author statement /// 0016055 // Wnt receptor signaling pathway // inferred from electron…	0005737 // cytoplasm // inferred from electronic annotation /// 0005829 // cytosol // not recorded	0000166 // nucleotide binding // inferred from electronic annotation /// 0004672 // protein kinase activity // inferred from electronic annotation /// 0004672 // protein kinase activity // traceable author statement /// 0004674 // protein serine/threonine kinase activity // inferred from electronic annotation /// 0005515 // protein binding // inferred from physical interaction /// 0005524 // ATP …	chr5:148855822-148856351 (-) // 95.66 // q33.1
208407_s_at	-1.56454	down	CTNND1	1500	0006350 // transcription // inferred from electronic annotation /// 0006355 // regulation of transcription, DNA-dependent // inferred from electronic annotation /// 0007155 // cell adhesion // inferred from electronic annotation /// 0007155 // cell adhesion // non-traceable author statement /// 0016055 // Wnt receptor signaling pathway // inferred from electronic annotation /// 0016337 // cell-ce…	0005634 // nucleus // non-traceable author statement /// 0005634 // nucleus // inferred from electronic annotation /// 0005737 // cytoplasm // non-traceable author statement /// 0005737 // cytoplasm // inferred from electronic annotation /// 0005886 // plasma membrane // inferred from electronic annotation /// 0016020 // membrane // inferred from electronic annotation	0005488 // binding // inferred from electronic annotation /// 0005515 // protein binding // inferred from electronic annotation /// 0045296 // cadherin binding // inferred from physical interaction	chr11:57285844-57343226 (+) // 98.65 // q12.1
207614_s_at	-1.68062	down	CUL1	8454	0000082 // G1/S transition of mitotic cell cycle // traceable author statement /// 0006511 // ubiquitin-dependent protein catabolic process // inferred from electronic annotation /// 0006915 // apoptosis // inferred from electronic annotation /// 0007050 // cell cycle arrest // traceable author statement /// 0008283 // cell proliferation // inferred from electronic annotation /// 0008285 // negat…	0005654 // nucleoplasm // not recorded /// 0005829 // cytosol // not recorded /// 0019005 // SCF ubiquitin ligase complex // inferred from electronic annotation /// 0031461 // cullin-RING ubiquitin ligase complex // inferred from electronic annotation	0005515 // protein binding // inferred from physical interaction /// 0005515 // protein binding // inferred from electronic annotation /// 0031625 // ubiquitin protein ligase binding // inferred from electronic annotation	chr7:148058027-148128732 (+) // 99.68 // q36.1
207431_s_at	-2.62938	down	DEGS1	8560	0006629 // lipid metabolic process // inferred from electronic annotation /// 0006633 // fatty acid biosynthetic process // inferred from electronic annotation /// 0006636 // unsaturated fatty acid biosynthetic process // traceable author statement /// 0008610 // lipid biosynthetic process // inferred from electronic annotation /// 0055114 // oxidation reduction // inferred from electronic annota…	0005624 // membrane fraction // traceable author statement /// 0005783 // endoplasmic reticulum // traceable author statement /// 0005783 // endoplasmic reticulum // inferred from electronic annotation /// 0005789 // endoplasmic reticulum membrane // inferred from electronic annotation /// 0005887 // integral to plasma membrane // traceable author statement /// 0016020 // membrane // inferred fro…	0005515 // protein binding // inferred from physical interaction /// 0009055 // electron carrier activity // traceable author statement /// 0016491 // oxidoreductase activity // inferred from electronic annotation /// 0016705 // oxidoreductase activity, acting on paired donors, with incorporation or reduction of molecular oxygen // inferred from electronic annotation	chr1:222437590-222447484 (+) // 83.56 // q42.11
209250_at	-1.90517	down	DEGS1	8560	0006629 // lipid metabolic process // inferred from electronic annotation /// 0006633 // fatty acid biosynthetic process // inferred from electronic annotation /// 0006636 // unsaturated fatty acid biosynthetic process // traceable author statement /// 0008610 // lipid biosynthetic process // inferred from electronic annotation /// 0055114 // oxidation reduction // inferred from electronic annota…	0005624 // membrane fraction // traceable author statement /// 0005783 // endoplasmic reticulum // traceable author statement /// 0005783 // endoplasmic reticulum // inferred from electronic annotation /// 0005789 // endoplasmic reticulum membrane // inferred from electronic annotation /// 0005887 // integral to plasma membrane // traceable author statement /// 0016020 // membrane // inferred fro…	0005515 // protein binding // inferred from physical interaction /// 0009055 // electron carrier activity // traceable author statement /// 0016491 // oxidoreductase activity // inferred from electronic annotation /// 0016705 // oxidoreductase activity, acting on paired donors, with incorporation or reduction of molecular oxygen // inferred from electronic annotation	chr1:222437550-222447763 (+) // 81.29 // q42.11
207518_at	-6.10076	down	DGKE	8526	0007205 // activation of protein kinase C activity by G-protein coupled receptor protein signaling pathway // inferred from electronic annotation /// 0007242 // intracellular signaling cascade // inferred from electronic annotation /// 0008654 // phospholipid biosynthetic process // traceable author statement	0016020 // membrane // inferred from electronic annotation /// 0016021 // integral to membrane // inferred from electronic annotation	0004143 // diacylglycerol kinase activity // traceable author statement /// 0004143 // diacylglycerol kinase activity // inferred from electronic annotation /// 0005515 // protein binding // inferred from physical interaction /// 0005524 // ATP binding // traceable author statement /// 0008270 // zinc ion binding // inferred from electronic annotation /// 0016301 // kinase activity // inferred fr…	chr17:52266551-52295922 (+) // 99.88 // q22
215529_x_at	-1.51042	down	DIP2A	23181	0007275 // multicellular organismal development // inferred from electronic annotation /// 0008152 // metabolic process // inferred from electronic annotation	0005634 // nucleus // inferred from electronic annotation	0003824 // catalytic activity // inferred from electronic annotation /// 0008134 // transcription factor binding // inferred from electronic annotation	chr21:46799859-46803437 (+) // 80.88 // q22.3
201479_at	-1.72879	down	DKC1	1736	0001522 // pseudouridine synthesis // inferred from electronic annotation /// 0006364 // rRNA processing // traceable author statement /// 0006364 // rRNA processing // inferred from electronic annotation /// 0006396 // RNA processing // traceable author statement /// 0007004 // telomere maintenance via telomerase // traceable author statement /// 0008283 // cell proliferation // traceable author…	0005634 // nucleus // inferred from electronic annotation /// 0005634 // nucleus // inferred from direct assay /// 0005654 // nucleoplasm // traceable author statement /// 0005697 // telomerase holoenzyme complex // inferred from direct assay /// 0005730 // nucleolus // traceable author statement /// 0005730 // nucleolus // inferred from direct assay /// 0030529 // ribonucleoprotein complex // in…	0003720 // telomerase activity // inferred from direct assay /// 0003723 // RNA binding // traceable author statement /// 0003723 // RNA binding // inferred from electronic annotation /// 0005515 // protein binding // inferred from physical interaction /// 0009982 // pseudouridine synthase activity // inferred from electronic annotation /// 0016853 // isomerase activity // inferred from electroni…	chrX:153644374-153659153 (+) // 97.52 // q28
217208_s_at	-2.22047	down	DLG1	1739	0001658 // ureteric bud branching // inferred from electronic annotation /// 0001771 // formation of immunological synapse // inferred from electronic annotation /// 0001935 // endothelial cell proliferation // inferred from direct assay /// 0001935 // endothelial cell proliferation // inferred from sequence or structural similarity /// 0002088 // lens development in camera-type eye // inferred f…	0001772 // immunological synapse // inferred from electronic annotation /// 0005783 // endoplasmic reticulum // inferred from electronic annotation /// 0005789 // endoplasmic reticulum membrane // inferred from electronic annotation /// 0005886 // plasma membrane // traceable author statement /// 0005886 // plasma membrane // inferred from electronic annotation /// 0005911 // cell-cell junction /…	0004385 // guanylate kinase activity // traceable author statement /// 0004721 // phosphoprotein phosphatase activity // traceable author statement /// 0005515 // protein binding // inferred from electronic annotation /// 0005515 // protein binding // inferred from physical interaction /// 0005515 // protein binding // inferred from sequence or structural similarity /// 0008022 // protein C-termi…	chr3:198493946-198508953 (-) // 100.0 // q29
203881_s_at	-4.29632	down	DMD	1756	0007016 // cytoskeletal anchoring at plasma membrane // inferred from sequence or structural similarity /// 0007016 // cytoskeletal anchoring at plasma membrane // non-traceable author statement /// 0007517 // muscle organ development // non-traceable author statement /// 0007517 // muscle organ development // inferred from electronic annotation /// 0007519 // skeletal muscle tissue development /…	0005626 // insoluble fraction // inferred from electronic annotation /// 0005634 // nucleus // inferred from direct assay /// 0005634 // nucleus // inferred from electronic annotation /// 0005737 // cytoplasm // inferred from electronic annotation /// 0005737 // cytoplasm // inferred from direct assay /// 0005792 // microsome // inferred from electronic annotation /// 0005856 // cytoskeleton // t…	0003779 // actin binding // traceable author statement /// 0003779 // actin binding // inferred from electronic annotation /// 0003779 // actin binding // inferred from sequence or structural similarity /// 0005200 // structural constituent of cytoskeleton // traceable author statement /// 0005509 // calcium ion binding // inferred from electronic annotation /// 0005515 // protein binding // infe…	chrX:31047265-33056466 (-) // 99.25 // p21.2
221668_s_at	-6.76426	down	DNAI2	64446	0030030 // cell projection organization // inferred from electronic annotation /// 0042384 // cilium assembly // inferred from mutant phenotype	0005858 // axonemal dynein complex // inferred from mutant phenotype /// 0005874 // microtubule // inferred from electronic annotation /// 0030286 // dynein complex // inferred from electronic annotation /// 0035085 // cilium axoneme // inferred from mutant phenotype	0003774 // motor activity // inferred from electronic annotation /// 0003777 // microtubule motor activity // inferred from mutant phenotype	chr17:69782023-69822352 (+) // 96.29 // q25.1
203811_s_at	-2.66391	down	DNAJB4	11080	0006457 // protein folding // inferred from electronic annotation /// 0006950 // response to stress // inferred from electronic annotation /// 0006986 // response to unfolded protein // traceable author statement /// 0009408 // response to heat // traceable author statement		0031072 // heat shock protein binding // inferred from electronic annotation /// 0051082 // unfolded protein binding // traceable author statement /// 0051082 // unfolded protein binding // inferred from electronic annotation	chr1:78243206-78254647 (+) // 99.85 // p31.1
208810_at	-1.53631	down	DNAJB6 /// TMEM135	10049 /// 65084	0006457 // protein folding // inferred from direct assay /// 0006986 // response to unfolded protein // non-traceable author statement /// 0043154 // negative regulation of caspase activity // inferred from direct assay /// 0045109 // intermediate filament organization // inferred from direct assay /// 0045892 // negative regulation of transcription, DNA-dependent // inferred from electronic anno…	0005634 // nucleus // inferred from direct assay /// 0005634 // nucleus // inferred from electronic annotation /// 0005737 // cytoplasm // inferred from electronic annotation /// 0016020 // membrane // inferred from electronic annotation /// 0016021 // integral to membrane // inferred from electronic annotation /// 0048471 // perinuclear region of cytoplasm // inferred from direct assay	0001671 // ATPase activator activity // inferred from direct assay /// 0003677 // DNA binding // inferred from electronic annotation /// 0005515 // protein binding // inferred from electronic annotation /// 0005515 // protein binding // inferred from physical interaction /// 0016564 // transcription repressor activity // inferred from electronic annotation /// 0031072 // heat shock protein bindin…	chr7:156822507-156871294 (+) // 99.69 // q36.3 /// chr11:127315841-127316878 (-) // 99.08 // q24.2
220668_s_at	-4.19681	down	DNMT3B	1789	0006306 // DNA methylation // non-traceable author statement /// 0006306 // DNA methylation // traceable author statement /// 0006306 // DNA methylation // inferred from electronic annotation /// 0006346 // methylation-dependent chromatin silencing // inferred from electronic annotation /// 0006349 // genetic imprinting // inferred from electronic annotation /// 0031503 // protein complex localiz…	0005634 // nucleus // traceable author statement /// 0005634 // nucleus // inferred from direct assay /// 0005634 // nucleus // inferred from electronic annotation /// 0005720 // nuclear heterochromatin // inferred from electronic annotation /// 0005730 // nucleolus // inferred from direct assay /// 0005737 // cytoplasm // inferred from direct assay /// 0043231 // intracellular membrane-bounded o…	0003677 // DNA binding // inferred from electronic annotation /// 0003886 // DNA (cytosine-5-)-methyltransferase activity // non-traceable author statement /// 0003886 // DNA (cytosine-5-)-methyltransferase activity // traceable author statement /// 0003886 // DNA (cytosine-5-)-methyltransferase activity // inferred from electronic annotation /// 0003886 // DNA (cytosine-5-)-methyltransferase act…	chr20:30814077-30860822 (+) // 99.01 // q11.21
212611_at	-1.61292	down	DTX4	23220	0007219 // Notch signaling pathway // inferred from electronic annotation	0005737 // cytoplasm // inferred from electronic annotation	0005515 // protein binding // inferred from electronic annotation /// 0008270 // zinc ion binding // inferred from electronic annotation /// 0046872 // metal ion binding // inferred from electronic annotation	chr11:58696328-58732633 (+) // 95.52 // q12.1
215800_at	-2.75953	down	DUOX1	53905	0006979 // response to oxidative stress // inferred from electronic annotation /// 0019221 // cytokine-mediated signaling pathway // inferred from direct assay /// 0042335 // cuticle development // inferred from mutant phenotype /// 0042446 // hormone biosynthetic process // inferred from electronic annotation /// 0042554 // superoxide release // non-traceable author statement /// 0042744 // hydr…	0005886 // plasma membrane // inferred from electronic annotation /// 0016020 // membrane // inferred from electronic annotation /// 0016021 // integral to membrane // inferred from electronic annotation /// 0016324 // apical plasma membrane // non-traceable author statement /// 0016324 // apical plasma membrane // inferred from electronic annotation	0004601 // peroxidase activity // inferred from electronic annotation /// 0005506 // iron ion binding // inferred from electronic annotation /// 0005509 // calcium ion binding // inferred from electronic annotation /// 0009055 // electron carrier activity // inferred from electronic annotation /// 0016174 // NAD(P)H oxidase activity // non-traceable author statement /// 0016174 // NAD(P)H oxidase…	chr15:43227444-43232709 (+) // 80.62 // q21.1
221563_at	-1.85951	down	DUSP10	11221	0006470 // protein amino acid dephosphorylation // traceable author statement /// 0006470 // protein amino acid dephosphorylation // inferred from electronic annotation /// 0006950 // response to stress // traceable author statement /// 0007254 // JNK cascade // traceable author statement /// 0016311 // dephosphorylation // inferred from electronic annotation	0005634 // nucleus // traceable author statement /// 0005634 // nucleus // inferred from electronic annotation /// 0005737 // cytoplasm // traceable author statement /// 0005737 // cytoplasm // inferred from electronic annotation	0004721 // phosphoprotein phosphatase activity // inferred from electronic annotation /// 0004721 // phosphoprotein phosphatase activity // traceable author statement /// 0004725 // protein tyrosine phosphatase activity // inferred from electronic annotation /// 0008138 // protein tyrosine/serine/threonine phosphatase activity // inferred from electronic annotation /// 0016787 // hydrolase activi…	chr1:219941205-219982033 (-) // 93.27 // q41
209536_s_at	-1.53917	down	EHD4	30844		0005634 // nucleus // traceable author statement /// 0005768 // endosome // inferred from electronic annotation /// 0005783 // endoplasmic reticulum // inferred from direct assay /// 0016020 // membrane // inferred from electronic annotation /// 0031901 // early endosome membrane // inferred from electronic annotation /// 0055038 // recycling endosome membrane // inferred from electronic annotati…	0000166 // nucleotide binding // inferred from electronic annotation /// 0003676 // nucleic acid binding // traceable author statement /// 0003924 // GTPase activity // inferred from electronic annotation /// 0005509 // calcium ion binding // inferred from electronic annotation /// 0005515 // protein binding // inferred from physical interaction /// 0005515 // protein binding // inferred from ele…	chr15:39978963-40052036 (-) // 88.5 // q15.1
213294_at	-2.35702	down	EIF2AK2	5610	0006412 // translation // inferred from electronic annotation /// 0006468 // protein amino acid phosphorylation // inferred from electronic annotation /// 0006468 // protein amino acid phosphorylation // traceable author statement /// 0006926 // virus-infected cell apoptosis // inferred from electronic annotation /// 0008285 // negative regulation of cell proliferation // traceable author stateme…	0005622 // intracellular // inferred from electronic annotation	0000166 // nucleotide binding // inferred from electronic annotation /// 0003723 // RNA binding // inferred from electronic annotation /// 0003725 // double-stranded RNA binding // traceable author statement /// 0003725 // double-stranded RNA binding // inferred from electronic annotation /// 0003743 // translation initiation factor activity // inferred from electronic annotation /// 0004672 // p…	chr2:37179858-37180575 (-) // 57.61 // p22.2
206919_at	-5.60728	down	ELK4	2005	0006355 // regulation of transcription, DNA-dependent // inferred from electronic annotation	0005634 // nucleus // inferred from electronic annotation	0003677 // DNA binding // inferred from electronic annotation /// 0003677 // DNA binding // traceable author statement /// 0003700 // transcription factor activity // non-traceable author statement /// 0003700 // transcription factor activity // inferred from electronic annotation /// 0003712 // transcription cofactor activity // traceable author statement /// 0005515 // protein binding // tracea…	chr1:203855020-203867525 (-) // 92.91 // q32.1
32042_at	-1.8346	down	ENOX2	10495	0006810 // transport // inferred from electronic annotation /// 0007624 // ultradian rhythm // inferred from direct assay /// 0016049 // cell growth // non-traceable author statement /// 0022900 // electron transport chain // inferred from electronic annotation /// 0040008 // regulation of growth // inferred from electronic annotation /// 0048511 // rhythmic process // inferred from electronic an…	0005576 // extracellular region // inferred from electronic annotation /// 0005634 // nucleus // inferred from direct assay /// 0005737 // cytoplasm // inferred from direct assay /// 0005829 // cytosol // traceable author statement /// 0005856 // cytoskeleton // inferred from direct assay /// 0005886 // plasma membrane // inferred from electronic annotation /// 0005886 // plasma membrane // infer…	0000166 // nucleotide binding // inferred from electronic annotation /// 0003676 // nucleic acid binding // inferred from electronic annotation /// 0005507 // copper ion binding // inferred from electronic annotation /// 0015035 // protein disulfide oxidoreductase activity // inferred from direct assay /// 0016491 // oxidoreductase activity // inferred from electronic annotation	chrX:129585555-129629356 (-) // 93.94 // q25
209392_at	-3.41839	down	ENPP2	5168	0006796 // phosphate metabolic process // traceable author statement /// 0006928 // cell motion // traceable author statement /// 0006935 // chemotaxis // non-traceable author statement /// 0006935 // chemotaxis // inferred from electronic annotation /// 0007186 // G-protein coupled receptor protein signaling pathway // traceable author statement /// 0008152 // metabolic process // inferred from …	0005576 // extracellular region // inferred from electronic annotation /// 0005886 // plasma membrane // traceable author statement /// 0005887 // integral to plasma membrane // traceable author statement	0003676 // nucleic acid binding // inferred from electronic annotation /// 0003824 // catalytic activity // inferred from electronic annotation /// 0004528 // phosphodiesterase I activity // traceable author statement /// 0004551 // nucleotide diphosphatase activity // traceable author statement /// 0008134 // transcription factor binding // traceable author statement /// 0016787 // hydrolase act…	chr8:120638506-120720251 (-) // 99.72 // q24.12
210839_s_at	-1.94708	down	ENPP2	5168	0006796 // phosphate metabolic process // traceable author statement /// 0006928 // cell motion // traceable author statement /// 0006935 // chemotaxis // non-traceable author statement /// 0006935 // chemotaxis // inferred from electronic annotation /// 0007186 // G-protein coupled receptor protein signaling pathway // traceable author statement /// 0008152 // metabolic process // inferred from …	0005576 // extracellular region // inferred from electronic annotation /// 0005886 // plasma membrane // traceable author statement /// 0005887 // integral to plasma membrane // traceable author statement	0003676 // nucleic acid binding // inferred from electronic annotation /// 0003824 // catalytic activity // inferred from electronic annotation /// 0004528 // phosphodiesterase I activity // traceable author statement /// 0004551 // nucleotide diphosphatase activity // traceable author statement /// 0008134 // transcription factor binding // traceable author statement /// 0016787 // hydrolase act…	chr8:120638826-120720235 (-) // 99.82 // q24.12
202909_at	-1.77807	down	EPM2AIP1	9852		0005783 // endoplasmic reticulum // inferred from electronic annotation		chr3:37005501-37009688 (-) // 95.87 // p22.2
213938_at	-4.46958	down	ERC2	26059		0005737 // cytoplasm // inferred from electronic annotation /// 0005856 // cytoskeleton // inferred from electronic annotation /// 0019717 // synaptosome // inferred from electronic annotation /// 0030054 // cell junction // inferred from electronic annotation /// 0030426 // growth cone // inferred from sequence or structural similarity /// 0042734 // presynaptic membrane // inferred from sequenc…	0005515 // protein binding // inferred from physical interaction /// 0005515 // protein binding // inferred from sequence or structural similarity	chr3:55517378-56443628 (-) // 98.48 // p14.3
211310_at	-3.99233	down	EZH1	2145	0006350 // transcription // inferred from electronic annotation /// 0006355 // regulation of transcription, DNA-dependent // inferred from electronic annotation /// 0009653 // anatomical structure morphogenesis // traceable author statement /// 0016568 // chromatin modification // inferred from electronic annotation	0005634 // nucleus // inferred from electronic annotation	0003677 // DNA binding // inferred from electronic annotation /// 0003682 // chromatin binding // traceable author statement /// 0008168 // methyltransferase activity // inferred from electronic annotation /// 0016740 // transferase activity // inferred from electronic annotation /// 0018024 // histone-lysine N-methyltransferase activity // inferred from electronic annotation	chr17:38108736-38136463 (-) // 87.74 // q21.31
213455_at	-1.66576	down	FAM114A1	92689		0005737 // cytoplasm // inferred from electronic annotation		chr4:38622777-38623755 (+) // 83.94 // p14
209683_at	-2.13844	down	FAM49A	81553		0005622 // intracellular // inferred from direct assay		chr2:16594600-16668769 (-) // 88.65 // p24.3
215602_at	-1.66063	down	FGD2	221472	0007010 // cytoskeleton organization // inferred from sequence or structural similarity /// 0008360 // regulation of cell shape // inferred from sequence or structural similarity /// 0030036 // actin cytoskeleton organization // inferred from sequence or structural similarity /// 0035023 // regulation of Rho protein signal transduction // inferred from electronic annotation /// 0043088 // regulat…	0001726 // ruffle // inferred from sequence or structural similarity /// 0005622 // intracellular // inferred from electronic annotation /// 0005737 // cytoplasm // inferred from sequence or structural similarity /// 0005737 // cytoplasm // inferred from electronic annotation /// 0005794 // Golgi apparatus // inferred from sequence or structural similarity /// 0005856 // cytoskeleton // inferred …	0005085 // guanyl-nucleotide exchange factor activity // inferred from sequence or structural similarity /// 0005085 // guanyl-nucleotide exchange factor activity // inferred from electronic annotation /// 0005089 // Rho guanyl-nucleotide exchange factor activity // inferred from electronic annotation /// 0005515 // protein binding // inferred from sequence or structural similarity /// 0008270 //…	chr6:37081453-37085767 (+) // 64.77 // p21.2
205117_at	-2.60012	down	FGF1	2246	0001525 // angiogenesis // inferred from electronic annotation /// 0001759 // induction of an organ // inferred from electronic annotation /// 0007165 // signal transduction // non-traceable author statement /// 0007275 // multicellular organismal development // traceable author statement /// 0007275 // multicellular organismal development // inferred from electronic annotation /// 0008283 // cel…	0005576 // extracellular region // not recorded /// 0005578 // proteinaceous extracellular matrix // inferred from electronic annotation /// 0005615 // extracellular space // inferred from electronic annotation	0005515 // protein binding // inferred from physical interaction /// 0005515 // protein binding // inferred from electronic annotation /// 0008083 // growth factor activity // traceable author statement /// 0008083 // growth factor activity // inferred from electronic annotation /// 0008201 // heparin binding // inferred from electronic annotation	chr5:141951926-142045820 (-) // 93.23 // q31.3
203639_s_at	-1.93201	down	FGFR2	2263	0001525 // angiogenesis // inferred from electronic annotation /// 0001657 // ureteric bud development // inferred from electronic annotation /// 0001701 // in utero embryonic development // inferred from electronic annotation /// 0002053 // positive regulation of mesenchymal cell proliferation // inferred from electronic annotation /// 0006468 // protein amino acid phosphorylation // non-traceab…	0005576 // extracellular region // inferred from electronic annotation /// 0005634 // nucleus // inferred from electronic annotation /// 0005886 // plasma membrane // not recorded /// 0005886 // plasma membrane // inferred from electronic annotation /// 0009986 // cell surface // inferred from direct assay /// 0016020 // membrane // inferred from electronic annotation /// 0016020 // membrane // n…	0000166 // nucleotide binding // inferred from electronic annotation /// 0004672 // protein kinase activity // inferred from electronic annotation /// 0004713 // protein tyrosine kinase activity // inferred from electronic annotation /// 0004713 // protein tyrosine kinase activity // non-traceable author statement /// 0004714 // transmembrane receptor protein tyrosine kinase activity // inferred …	chr10:123229141-123347740 (-) // 99.87 // q26.13
208006_at	-2.61169	down	FOXI1	2299	0006350 // transcription // inferred from electronic annotation /// 0006355 // regulation of transcription, DNA-dependent // inferred from electronic annotation /// 0006355 // regulation of transcription, DNA-dependent // non-traceable author statement /// 0007275 // multicellular organismal development // non-traceable author statement /// 0042472 // inner ear morphogenesis // inferred from elec…	0005634 // nucleus // non-traceable author statement /// 0005634 // nucleus // inferred from electronic annotation	0003677 // DNA binding // inferred from electronic annotation /// 0003700 // transcription factor activity // traceable author statement /// 0003700 // transcription factor activity // inferred from electronic annotation /// 0008301 // DNA bending activity // non-traceable author statement /// 0016563 // transcription activator activity // inferred from electronic annotation /// 0043565 // sequen…	chr5:169465550-169468951 (+) // 88.81 // q35.1
205118_at	-1.79877	down	FPR1	2357	0000187 // activation of MAPK activity // traceable author statement /// 0006928 // cell motion // traceable author statement /// 0006935 // chemotaxis // traceable author statement /// 0006935 // chemotaxis // inferred from electronic annotation /// 0007165 // signal transduction // traceable author statement /// 0007165 // signal transduction // inferred from electronic annotation /// 0007186 /…	0005768 // endosome // traceable author statement /// 0005886 // plasma membrane // traceable author statement /// 0005886 // plasma membrane // inferred from electronic annotation /// 0016020 // membrane // inferred from electronic annotation /// 0016021 // integral to membrane // traceable author statement /// 0016021 // integral to membrane // inferred from electronic annotation	0004871 // signal transducer activity // inferred from electronic annotation /// 0004872 // receptor activity // traceable author statement /// 0004872 // receptor activity // inferred from electronic annotation /// 0004930 // G-protein coupled receptor activity // inferred from electronic annotation /// 0004982 // N-formyl peptide receptor activity // inferred from direct assay /// 0004982 // N-…	chr19:56940236-56946912 (-) // 79.8 // q13.33
215052_at	-3.53135	down	FRMPD4	9758		0005856 // cytoskeleton // inferred from electronic annotation	0005515 // protein binding // inferred from electronic annotation	chrX:11993393-12651162 (+) // 99.83 // p22.2
204374_s_at	-2.4396	down	GALK1	2584	0005975 // carbohydrate metabolic process // inferred from electronic annotation /// 0006012 // galactose metabolic process // inferred from mutant phenotype /// 0006012 // galactose metabolic process // inferred from electronic annotation /// 0008152 // metabolic process // inferred from electronic annotation /// 0016310 // phosphorylation // inferred from electronic annotation /// 0019402 // ga…	0005624 // membrane fraction // inferred from direct assay /// 0005737 // cytoplasm // inferred from direct assay /// 0005737 // cytoplasm // inferred from electronic annotation /// 0005794 // Golgi apparatus // inferred from direct assay /// 0005829 // cytosol // not recorded	0000166 // nucleotide binding // inferred from electronic annotation /// 0004335 // galactokinase activity // not recorded /// 0004335 // galactokinase activity // inferred from direct assay /// 0004335 // galactokinase activity // inferred from electronic annotation /// 0005515 // protein binding // inferred from electronic annotation /// 0005524 // ATP binding // inferred from direct assay /// …	chr17:71265612-71273006 (-) // 93.32 // q25.1
215966_x_at	-1.58426	down	GK3P	2713	0005975 // carbohydrate metabolic process // inferred from electronic annotation /// 0006071 // glycerol metabolic process // inferred from electronic annotation /// 0006071 // glycerol metabolic process // non-traceable author statement /// 0006072 // glycerol-3-phosphate metabolic process // inferred from electronic annotation	0005737 // cytoplasm // inferred from electronic annotation /// 0005737 // cytoplasm // non-traceable author statement /// 0005739 // mitochondrion // inferred from electronic annotation /// 0005741 // mitochondrial outer membrane // inferred from electronic annotation /// 0005741 // mitochondrial outer membrane // non-traceable author statement /// 0016020 // membrane // inferred from electronic…	0000166 // nucleotide binding // inferred from electronic annotation /// 0004370 // glycerol kinase activity // inferred from electronic annotation /// 0004370 // glycerol kinase activity // non-traceable author statement /// 0005524 // ATP binding // inferred from electronic annotation /// 0016301 // kinase activity // inferred from electronic annotation /// 0016740 // transferase activity // in…	chrX:30581558-30656931 (+) // 97.88 // p21.2 /// chr4:166418433-166420272 (-) // 99.73 // q32.3 /// chr4:120533746-120535584 (-) // 98.1 // q26 /// chrX:100920356-100922186 (-) // 97.45 // q22.1
200946_x_at	-1.70651	down	GLUD1	2746	0006520 // amino acid metabolic process // inferred from electronic annotation /// 0006538 // glutamate catabolic process // inferred from direct assay /// 0007169 // transmembrane receptor protein tyrosine kinase signaling pathway // non-traceable author statement /// 0008152 // metabolic process // inferred from electronic annotation /// 0055114 // oxidation reduction // inferred from electroni…	0005739 // mitochondrion // inferred from direct assay /// 0005739 // mitochondrion // inferred from electronic annotation /// 0005759 // mitochondrial matrix // not recorded /// 0005759 // mitochondrial matrix // inferred from electronic annotation	0000166 // nucleotide binding // inferred from electronic annotation /// 0003824 // catalytic activity // inferred from electronic annotation /// 0004352 // glutamate dehydrogenase activity // inferred from direct assay /// 0004353 // glutamate dehydrogenase [NAD(P)+] activity // not recorded /// 0004353 // glutamate dehydrogenase [NAD(P)+] activity // inferred from electronic annotation /// 0005…	chrX:120009013-120012140 (+) // 90.94 // q24 /// chr10:88800218-88844726 (-) // 94.76 // q23.2
204187_at	-1.54117	down	GMPR	2766	0008152 // metabolic process // inferred from electronic annotation /// 0009117 // nucleotide metabolic process // inferred from electronic annotation /// 0009409 // response to cold // traceable author statement /// 0055114 // oxidation reduction // inferred from electronic annotation		0003824 // catalytic activity // inferred from electronic annotation /// 0003920 // GMP reductase activity // traceable author statement /// 0003920 // GMP reductase activity // inferred from electronic annotation /// 0016491 // oxidoreductase activity // inferred from electronic annotation /// 0030955 // potassium ion binding // inferred from electronic annotation /// 0046872 // metal ion bindin…	chr6:16346832-16403750 (+) // 92.49 // p22.3
217771_at	-1.58434	down	GOLM1	51280		0005794 // Golgi apparatus // traceable author statement /// 0005794 // Golgi apparatus // inferred from electronic annotation /// 0005887 // integral to plasma membrane // traceable author statement /// 0016020 // membrane // inferred from electronic annotation /// 0016021 // integral to membrane // inferred from electronic annotation		chr9:87830881-87904271 (-) // 95.0 // q21.33
201141_at	-2.047	down	GPNMB	10457	0001649 // osteoblast differentiation // inferred from electronic annotation /// 0007155 // cell adhesion // inferred from electronic annotation /// 0008285 // negative regulation of cell proliferation // traceable author statement /// 0030282 // bone mineralization // inferred from electronic annotation	0005887 // integral to plasma membrane // inferred from electronic annotation /// 0016020 // membrane // inferred from electronic annotation /// 0016021 // integral to membrane // inferred from electronic annotation /// 0016021 // integral to membrane // traceable author statement /// 0016023 // cytoplasmic membrane-bounded vesicle // inferred from electronic annotation /// 0042470 // melanosome …	0005178 // integrin binding // inferred from electronic annotation /// 0008201 // heparin binding // inferred from electronic annotation	chr7:23252910-23281250 (+) // 97.15 // p15.3
200696_s_at	-2.00238	down	GSN	2934	0016192 // vesicle-mediated transport // inferred from electronic annotation /// 0030041 // actin filament polymerization // inferred from direct assay /// 0030041 // actin filament polymerization // inferred from sequence or structural similarity /// 0051014 // actin filament severing // inferred from direct assay /// 0051014 // actin filament severing // inferred from sequence or structural sim…	0005576 // extracellular region // inferred from direct assay /// 0005576 // extracellular region // non-traceable author statement /// 0005576 // extracellular region // inferred from electronic annotation /// 0005576 // extracellular region // inferred from sequence or structural similarity /// 0005737 // cytoplasm // inferred from electronic annotation /// 0005829 // cytosol // inferred from d…	0003779 // actin binding // inferred from electronic annotation /// 0005509 // calcium ion binding // traceable author statement /// 0005509 // calcium ion binding // inferred from electronic annotation /// 0005515 // protein binding // inferred from physical interaction	chr9:123101945-123134941 (+) // 97.19 // q33.2
220936_s_at	-1.88963	down	H2AFJ	55766	0006334 // nucleosome assembly // inferred from electronic annotation	0000786 // nucleosome // inferred from electronic annotation /// 0005634 // nucleus // inferred from electronic annotation /// 0005694 // chromosome // inferred from electronic annotation	0003677 // DNA binding // inferred from electronic annotation	chr12:14818605-14822201 (+) // 90.23 // p12.3
212206_s_at	-1.81669	down	H2AFV	94239	0006334 // nucleosome assembly // inferred from electronic annotation	0000786 // nucleosome // inferred from electronic annotation /// 0005634 // nucleus // inferred from electronic annotation /// 0005694 // chromosome // inferred from electronic annotation	0003677 // DNA binding // inferred from electronic annotation	chr7:44832912-44837336 (-) // 65.76 // p13
218445_at	-1.77071	down	H2AFY2	55506	0006334 // nucleosome assembly // inferred from electronic annotation /// 0007549 // dosage compensation // inferred from direct assay /// 0016568 // chromatin modification // inferred from electronic annotation	0000786 // nucleosome // inferred from electronic annotation /// 0001740 // Barr body // inferred from direct assay /// 0005634 // nucleus // inferred from electronic annotation /// 0005694 // chromosome // inferred from electronic annotation	0003677 // DNA binding // inferred from electronic annotation	chr10:71482622-71542021 (+) // 97.88 // q22.1
219863_at	-2.23824	down	HERC5	51191	0000079 // regulation of cyclin-dependent protein kinase activity // traceable author statement /// 0006464 // protein modification process // inferred from electronic annotation /// 0019941 // modification-dependent protein catabolic process // inferred from electronic annotation	0005622 // intracellular // inferred from electronic annotation /// 0005737 // cytoplasm // inferred from electronic annotation	0016874 // ligase activity // inferred from electronic annotation /// 0016881 // acid-amino acid ligase activity // inferred from electronic annotation	chr4:89597329-89646333 (+) // 92.95 // q22.1
221919_at	-2.48688	down	HNRNPA1 /// LOC728844	3178 /// 728844	0000398 // nuclear mRNA splicing, via spliceosome // not recorded /// 0000398 // nuclear mRNA splicing, via spliceosome // inferred by curator /// 0006397 // mRNA processing // inferred from electronic annotation /// 0006397 // mRNA processing // traceable author statement /// 0006405 // RNA export from nucleus // inferred by curator /// 0006405 // RNA export from nucleus // traceable author stat…	0005634 // nucleus // inferred from electronic annotation /// 0005654 // nucleoplasm // inferred from direct assay /// 0005681 // spliceosome // inferred from direct assay /// 0005681 // spliceosome // inferred from electronic annotation /// 0005737 // cytoplasm // inferred from direct assay /// 0005737 // cytoplasm // inferred from electronic annotation /// 0030529 // ribonucleoprotein complex /…	0000166 // nucleotide binding // inferred from electronic annotation /// 0003676 // nucleic acid binding // inferred from electronic annotation /// 0003697 // single-stranded DNA binding // inferred from direct assay /// 0003723 // RNA binding // inferred from electronic annotation /// 0003723 // RNA binding // traceable author statement /// 0003727 // single-stranded RNA binding // inferred by c…	chr12:52965965-52967137 (+) // 97.33 // q13.13
222040_at	-1.9422	down	HNRNPA1 /// LOC728844	3178 /// 728844	0000398 // nuclear mRNA splicing, via spliceosome // not recorded /// 0000398 // nuclear mRNA splicing, via spliceosome // inferred by curator /// 0006397 // mRNA processing // inferred from electronic annotation /// 0006397 // mRNA processing // traceable author statement /// 0006405 // RNA export from nucleus // inferred by curator /// 0006405 // RNA export from nucleus // traceable author stat…	0005634 // nucleus // inferred from electronic annotation /// 0005654 // nucleoplasm // inferred from direct assay /// 0005681 // spliceosome // inferred from direct assay /// 0005681 // spliceosome // inferred from electronic annotation /// 0005737 // cytoplasm // inferred from direct assay /// 0005737 // cytoplasm // inferred from electronic annotation /// 0030529 // ribonucleoprotein complex /…	0000166 // nucleotide binding // inferred from electronic annotation /// 0003676 // nucleic acid binding // inferred from electronic annotation /// 0003697 // single-stranded DNA binding // inferred from direct assay /// 0003723 // RNA binding // inferred from electronic annotation /// 0003723 // RNA binding // traceable author statement /// 0003727 // single-stranded RNA binding // inferred by c…	chr12:52966679-52967137 (+) // 97.86 // q13.13
211930_at	-2.72925	down	HNRNPA3	220988	0000398 // nuclear mRNA splicing, via spliceosome // not recorded /// 0006397 // mRNA processing // inferred from electronic annotation /// 0008380 // RNA splicing // inferred from electronic annotation	0005634 // nucleus // inferred from electronic annotation /// 0005681 // spliceosome // inferred from electronic annotation /// 0030529 // ribonucleoprotein complex // inferred from electronic annotation /// 0030529 // ribonucleoprotein complex // traceable author statement	0000166 // nucleotide binding // inferred from electronic annotation /// 0003676 // nucleic acid binding // inferred from electronic annotation /// 0003723 // RNA binding // traceable author statement /// 0003723 // RNA binding // inferred from electronic annotation /// 0005515 // protein binding // inferred from physical interaction	chr2:177785733-177796932 (+) // 92.63 // q31.2 /// chr10:43602570-43605881 (-) // 49.26 // q11.21
213793_s_at	-2.06233	down	HOMER1	9456	0003009 // skeletal muscle contraction // inferred from electronic annotation /// 0007206 // activation of phospholipase C activity by metabotropic glutamate receptor signaling pathway // traceable author statement /// 0007268 // synaptic transmission // traceable author statement /// 0032236 // positive regulation of calcium ion transport via store-operated calcium channel activity // inferred f…	0005624 // membrane fraction // inferred from electronic annotation /// 0005737 // cytoplasm // inferred from electronic annotation /// 0005886 // plasma membrane // inferred from electronic annotation /// 0005887 // integral to plasma membrane // traceable author statement /// 0016020 // membrane // inferred from electronic annotation /// 0030018 // Z disc // inferred from electronic annotation …	0005515 // protein binding // traceable author statement /// 0005515 // protein binding // inferred from electronic annotation	chr5:78707268-78782702 (-) // 97.18 // q14.1
214651_s_at	-1.53786	down	HOXA9	3205	0006350 // transcription // inferred from electronic annotation /// 0006355 // regulation of transcription, DNA-dependent // inferred from electronic annotation /// 0007275 // multicellular organismal development // traceable author statement /// 0007275 // multicellular organismal development // inferred from electronic annotation /// 0009952 // anterior/posterior pattern formation // inferred f…	0005634 // nucleus // inferred from electronic annotation /// 0005634 // nucleus // non-traceable author statement /// 0005634 // nucleus // inferred from direct assay /// 0005667 // transcription factor complex // inferred from electronic annotation /// 0005737 // cytoplasm // inferred from electronic annotation	0003677 // DNA binding // inferred from electronic annotation /// 0003700 // transcription factor activity // inferred from electronic annotation /// 0005515 // protein binding // inferred from physical interaction /// 0005515 // protein binding // inferred from electronic annotation /// 0016563 // transcription activator activity // inferred from electronic annotation /// 0030528 // transcriptio…	chr7:27168744-27175794 (-) // 94.7 // p15.2
214673_s_at	-7.0394	down	HUWE1	10075	0000209 // protein polyubiquitination // inferred from direct assay /// 0006464 // protein modification process // inferred from electronic annotation /// 0016574 // histone ubiquitination // inferred from direct assay /// 0019941 // modification-dependent protein catabolic process // inferred from electronic annotation /// 0030154 // cell differentiation // inferred from electronic annotation	0005622 // intracellular // inferred from electronic annotation /// 0005634 // nucleus // inferred from sequence or structural similarity /// 0005634 // nucleus // inferred from direct assay /// 0005634 // nucleus // inferred from electronic annotation /// 0005730 // nucleolus // inferred from direct assay /// 0005737 // cytoplasm // inferred from electronic annotation /// 0005737 // cytoplasm //…	0003677 // DNA binding // inferred from sequence or structural similarity /// 0003677 // DNA binding // inferred from electronic annotation /// 0004842 // ubiquitin-protein ligase activity // inferred from direct assay /// 0005488 // binding // inferred from electronic annotation /// 0005515 // protein binding // inferred from physical interaction /// 0016874 // ligase activity // inferred from e…	chrX:53603871-53639036 (-) // 97.84 // p11.22
201631_s_at	-1.91141	down	IER3	8870	0006915 // apoptosis // traceable author statement /// 0006916 // anti-apoptosis // traceable author statement /// 0006916 // anti-apoptosis // non-traceable author statement /// 0009653 // anatomical structure morphogenesis // traceable author statement	0005901 // caveola // inferred from electronic annotation /// 0016020 // membrane // inferred from electronic annotation /// 0016021 // integral to membrane // inferred from electronic annotation /// 0016600 // flotillin complex // inferred from electronic annotation	0005515 // protein binding // inferred from physical interaction	chr6:30818955-30820285 (-) // 98.78 // p21.33 /// chr6_cox_hap1:2159552-2160882 (-) // 98.86 // /// chr6_qbl_hap2:1957852-1959182 (-) // 98.78 //
214059_at	-5.78314	down	IFI44	10561		0005737 // cytoplasm // inferred from electronic annotation		chr1:78901508-78902344 (+) // 99.17 // p31.1
214453_s_at	-2.38428	down	IFI44	10561		0005737 // cytoplasm // inferred from electronic annotation		chr1:78888106-78902285 (+) // 99.01 // p31.1
204439_at	-4.66834	down	IFI44L	10964	0006955 // immune response // inferred from electronic annotation	0005737 // cytoplasm // inferred from electronic annotation		chr1:78858736-78880657 (+) // 91.59 // p31.1
204415_at	-1.87099	down	IFI6	2537	0001836 // release of cytochrome c from mitochondria // inferred from mutant phenotype /// 0006916 // anti-apoptosis // inferred from mutant phenotype /// 0006955 // immune response // traceable author statement /// 0043154 // negative regulation of caspase activity // inferred from mutant phenotype /// 0051902 // negative regulation of mitochondrial depolarization // inferred from mutant phenoty…	0005634 // nucleus // inferred from direct assay /// 0005739 // mitochondrion // inferred from direct assay /// 0016020 // membrane // inferred from electronic annotation /// 0016021 // integral to membrane // inferred from electronic annotation	0005515 // protein binding // inferred from physical interaction	chr1:27865167-27871295 (-) // 76.46 // p35.3
203153_at	-2.69513	down	IFIT1	3434		0005737 // cytoplasm // non-traceable author statement	0005488 // binding // inferred from electronic annotation	chr10:91142385-91153590 (+) // 99.82 // q23.31
217148_x_at	-2.5791	down	IGL@	3535				chr22:21431403-21431698 (+) // 89.12 // q11.22
206295_at	-1.93714	down	IL18	3606	0001525 // angiogenesis // inferred from direct assay /// 0001666 // response to hypoxia // inferred from electronic annotation /// 0006955 // immune response // traceable author statement /// 0006955 // immune response // inferred from electronic annotation /// 0007267 // cell-cell signaling // traceable author statement /// 0009409 // response to cold // inferred from electronic annotation /// …	0005576 // extracellular region // traceable author statement /// 0005576 // extracellular region // inferred from electronic annotation /// 0005615 // extracellular space // inferred from electronic annotation	0004871 // signal transducer activity // traceable author statement /// 0005125 // cytokine activity // traceable author statement /// 0005125 // cytokine activity // inferred from electronic annotation /// 0005149 // interleukin-1 receptor binding // inferred from electronic annotation	chr11:111519185-111540007 (-) // 71.69 // q23.1
214493_s_at	-5.25643	down	INADL	10207	0007242 // intracellular signaling cascade // non-traceable author statement	0005886 // plasma membrane // inferred from electronic annotation /// 0005923 // tight junction // inferred from electronic annotation /// 0016020 // membrane // inferred from electronic annotation /// 0016324 // apical plasma membrane // inferred from electronic annotation /// 0030054 // cell junction // inferred from electronic annotation /// 0045177 // apical part of cell // inferred from elec…	0005515 // protein binding // non-traceable author statement /// 0005515 // protein binding // inferred from electronic annotation	chr1:61980736-62355432 (+) // 97.59 // p31.3
213416_at	-1.87873	down	ITGA4	3676	0001974 // blood vessel remodeling // inferred from electronic annotation /// 0007155 // cell adhesion // inferred from electronic annotation /// 0007157 // heterophilic cell adhesion // inferred from electronic annotation /// 0007159 // leukocyte adhesion // inferred from direct assay /// 0007159 // leukocyte adhesion // inferred from electronic annotation /// 0007229 // integrin-mediated signal…	0008305 // integrin complex // inferred from electronic annotation /// 0009897 // external side of plasma membrane // inferred from electronic annotation /// 0009986 // cell surface // inferred from direct assay /// 0016020 // membrane // inferred from electronic annotation /// 0016021 // integral to membrane // inferred from electronic annotation	0001968 // fibronectin binding // inferred from electronic annotation /// 0004872 // receptor activity // inferred from electronic annotation /// 0005509 // calcium ion binding // inferred from electronic annotation /// 0005515 // protein binding // inferred from electronic annotation /// 0005515 // protein binding // inferred from physical interaction /// 0042802 // identical protein binding // …	chr2:182109297-182111242 (+) // 82.52 // q31.3
210471_s_at	-4.37404	down	KCNAB1	7881	0006810 // transport // inferred from electronic annotation /// 0006811 // ion transport // inferred from electronic annotation /// 0006813 // potassium ion transport // traceable author statement /// 0006813 // potassium ion transport // inferred from electronic annotation /// 0055114 // oxidation reduction // inferred from electronic annotation	0005737 // cytoplasm // inferred from electronic annotation /// 0016021 // integral to membrane // inferred from electronic annotation	0005216 // ion channel activity // inferred from electronic annotation /// 0005244 // voltage-gated ion channel activity // inferred from electronic annotation /// 0005249 // voltage-gated potassium channel activity // inferred from electronic annotation /// 0015459 // potassium channel regulator activity // traceable author statement /// 0016491 // oxidoreductase activity // inferred from electr…	chr3:157492363-157738617 (+) // 98.93 // q25.31
208784_s_at	-1.60882	down	KLHDC3	116138	0001503 // ossification // inferred from electronic annotation /// 0006810 // transport // inferred from electronic annotation /// 0006895 // Golgi to endosome transport // inferred from direct assay /// 0006897 // endocytosis // inferred from direct assay /// 0006897 // endocytosis // inferred from electronic annotation /// 0007126 // meiosis // inferred from electronic annotation /// 0007131 //…	0000790 // nuclear chromatin // inferred from direct assay /// 0000790 // nuclear chromatin // inferred from sequence or structural similarity /// 0005634 // nucleus // inferred from electronic annotation /// 0005737 // cytoplasm // inferred from direct assay /// 0005737 // cytoplasm // inferred from sequence or structural similarity /// 0005737 // cytoplasm // inferred from electronic annotation…	0003682 // chromatin binding // inferred from direct assay /// 0003682 // chromatin binding // inferred from sequence or structural similarity /// 0004872 // receptor activity // inferred from electronic annotation /// 0005515 // protein binding // inferred from physical interaction /// 0010465 // nerve growth factor receptor activity // inferred from direct assay /// 0019899 // enzyme binding //…	chr6:43089981-43097006 (+) // 97.39 // p21.1
204176_at	-1.87343	down	KLHL20	27252	0007010 // cytoskeleton organization // traceable author statement /// 0019941 // modification-dependent protein catabolic process // inferred from electronic annotation	0009986 // cell surface // inferred from direct assay /// 0015629 // actin cytoskeleton // traceable author statement	0003779 // actin binding // inferred from electronic annotation /// 0005515 // protein binding // inferred from electronic annotation	chr1:171950717-172022583 (+) // 99.06 // q25.1
204582_s_at	-2.26546	down	KLK3	354	0006508 // proteolysis // inferred from electronic annotation /// 0006508 // proteolysis // non-traceable author statement /// 0016525 // negative regulation of angiogenesis // non-traceable author statement	0005576 // extracellular region // non-traceable author statement /// 0005576 // extracellular region // inferred from electronic annotation /// 0005634 // nucleus // inferred from direct assay /// 0005730 // nucleolus // inferred from direct assay /// 0005737 // cytoplasm // inferred from direct assay	0003824 // catalytic activity // inferred from electronic annotation /// 0004252 // serine-type endopeptidase activity // inferred from electronic annotation /// 0004252 // serine-type endopeptidase activity // non-traceable author statement /// 0008233 // peptidase activity // inferred from electronic annotation /// 0008236 // serine-type peptidase activity // inferred from electronic annotation…	chr19:56049982-56055832 (+) // 94.75 // q13.33
205306_x_at	-2.07781	down	KMO	8564	0008152 // metabolic process // inferred from electronic annotation /// 0009651 // response to salt stress // inferred from direct assay /// 0019363 // pyridine nucleotide biosynthetic process // inferred from electronic annotation /// 0019674 // NAD metabolic process // not recorded /// 0055114 // oxidation reduction // inferred from electronic annotation /// 0070189 // kynurenine metabolic proc…	0005739 // mitochondrion // inferred from electronic annotation /// 0005741 // mitochondrial outer membrane // inferred from sequence or structural similarity /// 0005741 // mitochondrial outer membrane // inferred from electronic annotation /// 0005829 // cytosol // not recorded /// 0016020 // membrane // inferred from electronic annotation /// 0016021 // integral to membrane // inferred from el…	0004497 // monooxygenase activity // inferred from electronic annotation /// 0004502 // kynurenine 3-monooxygenase activity // not recorded /// 0004502 // kynurenine 3-monooxygenase activity // inferred from direct assay /// 0004502 // kynurenine 3-monooxygenase activity // inferred from electronic annotation /// 0009055 // electron carrier activity // inferred from direct assay /// 0016174 // NA…	chr1:239762056-239825569 (+) // 80.42 // q43
205307_s_at	-2.72659	down	KMO	8564	0008152 // metabolic process // inferred from electronic annotation /// 0009651 // response to salt stress // inferred from direct assay /// 0019363 // pyridine nucleotide biosynthetic process // inferred from electronic annotation /// 0019674 // NAD metabolic process // not recorded /// 0055114 // oxidation reduction // inferred from electronic annotation /// 0070189 // kynurenine metabolic proc…	0005739 // mitochondrion // inferred from electronic annotation /// 0005741 // mitochondrial outer membrane // inferred from sequence or structural similarity /// 0005741 // mitochondrial outer membrane // inferred from electronic annotation /// 0005829 // cytosol // not recorded /// 0016020 // membrane // inferred from electronic annotation /// 0016021 // integral to membrane // inferred from el…	0004497 // monooxygenase activity // inferred from electronic annotation /// 0004502 // kynurenine 3-monooxygenase activity // not recorded /// 0004502 // kynurenine 3-monooxygenase activity // inferred from direct assay /// 0004502 // kynurenine 3-monooxygenase activity // inferred from electronic annotation /// 0009055 // electron carrier activity // inferred from direct assay /// 0016174 // NA…	chr1:239762329-239825566 (+) // 79.38 // q43
211138_s_at	-1.68568	down	KMO	8564	0008152 // metabolic process // inferred from electronic annotation /// 0009651 // response to salt stress // inferred from direct assay /// 0019363 // pyridine nucleotide biosynthetic process // inferred from electronic annotation /// 0019674 // NAD metabolic process // not recorded /// 0055114 // oxidation reduction // inferred from electronic annotation /// 0070189 // kynurenine metabolic proc…	0005739 // mitochondrion // inferred from electronic annotation /// 0005741 // mitochondrial outer membrane // inferred from sequence or structural similarity /// 0005741 // mitochondrial outer membrane // inferred from electronic annotation /// 0005829 // cytosol // not recorded /// 0016020 // membrane // inferred from electronic annotation /// 0016021 // integral to membrane // inferred from el…	0004497 // monooxygenase activity // inferred from electronic annotation /// 0004502 // kynurenine 3-monooxygenase activity // not recorded /// 0004502 // kynurenine 3-monooxygenase activity // inferred from direct assay /// 0004502 // kynurenine 3-monooxygenase activity // inferred from electronic annotation /// 0009055 // electron carrier activity // inferred from direct assay /// 0016174 // NA…	chr1:239762272-239822212 (+) // 98.15 // q43
206241_at	-3.73546	down	KPNA5	3841	0006606 // protein import into nucleus // inferred from electronic annotation /// 0006607 // NLS-bearing substrate import into nucleus // traceable author statement /// 0006810 // transport // inferred from electronic annotation /// 0006886 // intracellular protein transport // inferred from electronic annotation /// 0015031 // protein transport // inferred from electronic annotation	0005634 // nucleus // inferred from electronic annotation /// 0005643 // nuclear pore // inferred from electronic annotation /// 0005737 // cytoplasm // inferred from electronic annotation	0005488 // binding // inferred from electronic annotation /// 0005515 // protein binding // inferred from physical interaction /// 0008565 // protein transporter activity // inferred from electronic annotation	chr6:117117175-117160251 (+) // 99.41 // q22.2
204738_s_at	-1.51015	down	KRIT1	889	0007264 // small GTPase mediated signal transduction // traceable author statement	0005856 // cytoskeleton // inferred from electronic annotation /// 0016020 // membrane // inferred from electronic annotation	0005083 // small GTPase regulator activity // traceable author statement /// 0005488 // binding // inferred from electronic annotation /// 0005515 // protein binding // inferred from physical interaction	chr7:91667622-91702780 (-) // 84.18 // q21.2
220267_at	-2.28543	down	KRT24	192666		0005882 // intermediate filament // inferred from electronic annotation	0005198 // structural molecule activity // inferred from electronic annotation	chr17:36107770-36113528 (-) // 98.95 // q21.2
213519_s_at	-2.93082	down	LAMA2	3908	0007155 // cell adhesion // inferred from electronic annotation /// 0007517 // muscle organ development // traceable author statement /// 0030155 // regulation of cell adhesion // inferred from electronic annotation /// 0030334 // regulation of cell migration // inferred from electronic annotation /// 0032224 // positive regulation of synaptic transmission, cholinergic // inferred from electronic…	0005576 // extracellular region // inferred from electronic annotation /// 0005578 // proteinaceous extracellular matrix // inferred from electronic annotation /// 0005604 // basement membrane // inferred from electronic annotation /// 0005604 // basement membrane // traceable author statement /// 0005605 // basal lamina // inferred from electronic annotation /// 0005606 // laminin-1 complex // i…	0005102 // receptor binding // inferred from electronic annotation /// 0005198 // structural molecule activity // traceable author statement /// 0005515 // protein binding // inferred from electronic annotation	chr6:129870399-129879401 (+) // 92.84 // q22.33
217005_at	-2.11312	down	LDLR	3949	0006493 // protein amino acid O-linked glycosylation // traceable author statement /// 0006629 // lipid metabolic process // traceable author statement /// 0006869 // lipid transport // inferred from electronic annotation /// 0006897 // endocytosis // traceable author statement /// 0008202 // steroid metabolic process // inferred from electronic annotation /// 0008203 // cholesterol metabolic pro…	0005768 // endosome // inferred from electronic annotation /// 0005886 // plasma membrane // not recorded /// 0005886 // plasma membrane // traceable author statement /// 0005887 // integral to plasma membrane // traceable author statement /// 0005905 // coated pit // inferred from electronic annotation /// 0010008 // endosome membrane // not recorded /// 0030669 // clathrin-coated endocytic vesi…	0004888 // transmembrane receptor activity // traceable author statement /// 0005041 // low-density lipoprotein receptor activity // traceable author statement /// 0005509 // calcium ion binding // inferred from electronic annotation /// 0030229 // very-low-density lipoprotein receptor activity // inferred from electronic annotation	chr19:11095004-11095270 (-) // 60.64 // p13.2
202594_at	-2.23323	down	LEPROTL1	23484		0005737 // cytoplasm // inferred from electronic annotation /// 0005856 // cytoskeleton // inferred from electronic annotation /// 0005869 // dynactin complex // inferred from electronic annotation /// 0016020 // membrane // inferred from electronic annotation /// 0016021 // integral to membrane // inferred from electronic annotation	0004872 // receptor activity // inferred from electronic annotation /// 0016740 // transferase activity // inferred from electronic annotation /// 0045502 // dynein binding // inferred from electronic annotation	chr8:30072486-30085122 (+) // 99.15 // p12
210732_s_at	-1.89546	down	LGALS8	3964		0005615 // extracellular space // traceable author statement /// 0005737 // cytoplasm // inferred from electronic annotation	0005529 // sugar binding // traceable author statement /// 0005529 // sugar binding // inferred from electronic annotation	chr1:234755967-234778146 (+) // 99.91 // q43
206235_at	-1.60954	down	LIG4	3981	0000012 // single strand break repair // inferred from direct assay /// 0001701 // in utero embryonic development // inferred from sequence or structural similarity /// 0001701 // in utero embryonic development // inferred from electronic annotation /// 0002328 // pro-B cell differentiation // inferred from sequence or structural similarity /// 0002328 // pro-B cell differentiation // inferred fr…	0000793 // condensed chromosome // inferred from direct assay /// 0005622 // intracellular // inferred from electronic annotation /// 0005634 // nucleus // inferred from direct assay /// 0005634 // nucleus // inferred from electronic annotation /// 0005737 // cytoplasm // inferred from direct assay /// 0005886 // plasma membrane // inferred from direct assay /// 0005925 // focal adhesion // infer…	0000166 // nucleotide binding // inferred from electronic annotation /// 0000287 // magnesium ion binding // inferred from electronic annotation /// 0003677 // DNA binding // inferred from direct assay /// 0003677 // DNA binding // inferred from electronic annotation /// 0003909 // DNA ligase activity // inferred from direct assay /// 0003910 // DNA ligase (ATP) activity // inferred from direct a…	chr13:107658565-107665131 (-) // 95.82 // q33.3
202193_at	-1.70248	down	LIMK2	3985	0006468 // protein amino acid phosphorylation // inferred from electronic annotation /// 0007283 // spermatogenesis // inferred from electronic annotation /// 0016310 // phosphorylation // traceable author statement /// 0042325 // regulation of phosphorylation // inferred from electronic annotation	0005625 // soluble fraction // inferred from electronic annotation /// 0005634 // nucleus // traceable author statement /// 0005634 // nucleus // inferred from electronic annotation /// 0005737 // cytoplasm // traceable author statement /// 0005737 // cytoplasm // inferred from electronic annotation /// 0005737 // cytoplasm // inferred from direct assay /// 0005739 // mitochondrion // inferred fr…	0000166 // nucleotide binding // inferred from electronic annotation /// 0004672 // protein kinase activity // inferred from electronic annotation /// 0004674 // protein serine/threonine kinase activity // traceable author statement /// 0004674 // protein serine/threonine kinase activity // inferred from electronic annotation /// 0005515 // protein binding // inferred from electronic annotation /…	chr22:29938249-30006064 (+) // 99.92 // q12.2
221568_s_at	-2.15318	down	LIN7C	55327	0006810 // transport // inferred from electronic annotation /// 0006887 // exocytosis // inferred from electronic annotation /// 0007269 // neurotransmitter secretion // inferred from electronic annotation /// 0015031 // protein transport // inferred from electronic annotation	0005886 // plasma membrane // inferred from electronic annotation /// 0005923 // tight junction // inferred from electronic annotation /// 0016020 // membrane // inferred from electronic annotation /// 0016323 // basolateral plasma membrane // inferred from electronic annotation /// 0019717 // synaptosome // inferred from electronic annotation /// 0030054 // cell junction // inferred from electro…	0005515 // protein binding // inferred from electronic annotation	chr11:27472699-27474927 (-) // 65.73 // p14.1
203276_at	-2.00531	down	LMNB1	4001		0005634 // nucleus // inferred from electronic annotation /// 0005637 // nuclear inner membrane // inferred from electronic annotation /// 0005638 // lamin filament // traceable author statement /// 0005638 // lamin filament // inferred from electronic annotation /// 0005882 // intermediate filament // inferred from electronic annotation /// 0016020 // membrane // inferred from electronic annotat…	0005198 // structural molecule activity // traceable author statement /// 0005198 // structural molecule activity // inferred from electronic annotation	chr5:126141099-126200603 (+) // 98.88 // q23.2
207904_s_at	-2.00036	down	LNPEP	4012	0006508 // proteolysis // traceable author statement /// 0006508 // proteolysis // inferred from electronic annotation /// 0007267 // cell-cell signaling // traceable author statement /// 0007565 // female pregnancy // traceable author statement	0005576 // extracellular region // inferred from electronic annotation /// 0005622 // intracellular // inferred from direct assay /// 0005886 // plasma membrane // traceable author statement /// 0005886 // plasma membrane // inferred from electronic annotation /// 0005887 // integral to plasma membrane // traceable author statement /// 0016020 // membrane // inferred from electronic annotation //…	0004177 // aminopeptidase activity // traceable author statement /// 0004177 // aminopeptidase activity // inferred from electronic annotation /// 0008233 // peptidase activity // inferred from electronic annotation /// 0008237 // metallopeptidase activity // traceable author statement /// 0008237 // metallopeptidase activity // inferred from electronic annotation /// 0008270 // zinc ion binding …	chr5:96297554-96390496 (+) // 99.89 // q15
207596_at	-1.65319	down	LOC100130703	100130703				chr11:63065662-63066489 (+) // 47.16 // q12.3 /// chr5:101597588-101599178 (+) // 93.78 // q21.1
207450_s_at	-2.42487	down	LOC100134410 /// POU6F2	100134410 /// 11281	0006350 // transcription // inferred from electronic annotation /// 0006355 // regulation of transcription, DNA-dependent // traceable author statement /// 0006355 // regulation of transcription, DNA-dependent // inferred from electronic annotation /// 0006366 // transcription from RNA polymerase II promoter // traceable author statement /// 0007402 // ganglion mother cell fate determination // t…	0005634 // nucleus // inferred by curator /// 0005634 // nucleus // inferred from direct assay /// 0005634 // nucleus // inferred from electronic annotation	0003677 // DNA binding // inferred from electronic annotation /// 0003700 // transcription factor activity // traceable author statement /// 0003700 // transcription factor activity // inferred from electronic annotation /// 0043565 // sequence-specific DNA binding // inferred from electronic annotation	chr7:39012932-39470915 (+) // 85.55 // p14.1
214422_at	-2.32999	down	LOC131185 /// RAD23B	131185 /// 5887	0000718 // nucleotide-excision repair, DNA damage removal // not recorded /// 0006281 // DNA repair // inferred from electronic annotation /// 0006289 // nucleotide-excision repair // inferred from electronic annotation /// 0006289 // nucleotide-excision repair // traceable author statement /// 0006464 // protein modification process // inferred from electronic annotation /// 0006974 // response …	0005634 // nucleus // traceable author statement /// 0005634 // nucleus // inferred from electronic annotation /// 0005654 // nucleoplasm // not recorded /// 0005737 // cytoplasm // inferred from electronic annotation /// 0005829 // cytosol // inferred from electronic annotation /// 0043234 // protein complex // inferred from electronic annotation	0003684 // damaged DNA binding // inferred from electronic annotation /// 0003697 // single-stranded DNA binding // traceable author statement /// 0005515 // protein binding // inferred from physical interaction	chr9:109103706-109104444 (+) // 56.1 // q31.2
222054_at	-3.32961	down	LOC728448	728448				chr1:39760539-39784118 (-) // 70.91 // p34.2
216908_x_at	-2.66843	down	LOC730092	730092			0003743 // translation initiation factor activity // inferred from electronic annotation	chr16:29013059-29018035 (+) // 76.61 // p11.2 /// chr16:21716571-21721550 (-) // 77.66 // p12.1 /// chr16:15069526-15078008 (-) // 76.61 // p13.11
215409_at	-4.48924	down	LPCAT4	254531	0008152 // metabolic process // inferred from electronic annotation /// 0008654 // phospholipid biosynthetic process // inferred from electronic annotation	0005783 // endoplasmic reticulum // inferred from electronic annotation /// 0005789 // endoplasmic reticulum membrane // inferred from electronic annotation /// 0016020 // membrane // inferred from electronic annotation /// 0016021 // integral to membrane // inferred from electronic annotation	0003841 // 1-acylglycerol-3-phosphate O-acyltransferase activity // inferred from electronic annotation /// 0008415 // acyltransferase activity // inferred from electronic annotation /// 0016740 // transferase activity // inferred from electronic annotation	chr15:32444093-32445448 (-) // 86.43 // q14
219059_s_at	-2.44887	down	LYVE1	10894	0006027 // glycosaminoglycan catabolic process // inferred from electronic annotation /// 0006810 // transport // inferred from electronic annotation /// 0006928 // cell motion // traceable author statement /// 0007155 // cell adhesion // inferred from electronic annotation /// 0007160 // cell-matrix adhesion // traceable author statement /// 0009611 // response to wounding // traceable author st…	0005624 // membrane fraction // traceable author statement /// 0005886 // plasma membrane // inferred from electronic annotation /// 0005887 // integral to plasma membrane // traceable author statement /// 0016020 // membrane // inferred from electronic annotation /// 0016021 // integral to membrane // inferred from electronic annotation	0004872 // receptor activity // inferred from electronic annotation /// 0004872 // receptor activity // traceable author statement /// 0004888 // transmembrane receptor activity // inferred from electronic annotation /// 0005488 // binding // inferred from electronic annotation /// 0005540 // hyaluronic acid binding // inferred from electronic annotation	chr11:10535927-10546740 (-) // 96.83 // p15.4
209348_s_at	-2.46074	down	MAF	4094	0001816 // cytokine production // inferred from electronic annotation /// 0002088 // lens development in camera-type eye // inferred from electronic annotation /// 0006350 // transcription // inferred from electronic annotation /// 0006355 // regulation of transcription, DNA-dependent // inferred from electronic annotation /// 0006366 // transcription from RNA polymerase II promoter // traceable …	0000785 // chromatin // traceable author statement /// 0005634 // nucleus // inferred from electronic annotation /// 0005737 // cytoplasm // inferred from electronic annotation	0003677 // DNA binding // inferred from electronic annotation /// 0003700 // transcription factor activity // inferred from electronic annotation /// 0003702 // RNA polymerase II transcription factor activity // traceable author statement /// 0005515 // protein binding // inferred from electronic annotation /// 0043565 // sequence-specific DNA binding // inferred from electronic annotation	chr16:78187870-78192112 (-) // 87.31 // q23.1
218894_s_at	-2.15982	down	MAGOHB	55110	0006397 // mRNA processing // inferred from electronic annotation /// 0006810 // transport // inferred from electronic annotation /// 0008380 // RNA splicing // inferred from electronic annotation /// 0051028 // mRNA transport // inferred from electronic annotation	0005634 // nucleus // inferred from electronic annotation	0003723 // RNA binding // inferred from electronic annotation	chr14:68398203-68399263 (+) // 90.79 // q24.1 /// chr12:10649878-10657460 (-) // 99.74 // p13.2
219003_s_at	-2.07874	down	MANEA	79694		0000139 // Golgi membrane // inferred from electronic annotation /// 0005794 // Golgi apparatus // inferred from electronic annotation /// 0005794 // Golgi apparatus // inferred from direct assay /// 0016020 // membrane // inferred from electronic annotation /// 0016021 // integral to membrane // inferred from electronic annotation	0004569 // glycoprotein endo-alpha-1,2-mannosidase activity // inferred from electronic annotation /// 0016787 // hydrolase activity // inferred from electronic annotation	chr6:96141350-96162315 (+) // 95.1 // q16.1
200644_at	-1.52855	down	MARCKSL1	65108	0008284 // positive regulation of cell proliferation // inferred from electronic annotation	0005886 // plasma membrane // inferred from direct assay	0005516 // calmodulin binding // inferred from electronic annotation	chr1:32572051-32574234 (-) // 100.0 // p35.1
205018_s_at	-4.25289	down	MBNL2	10150		0005634 // nucleus // inferred from electronic annotation /// 0005737 // cytoplasm // inferred from electronic annotation	0003676 // nucleic acid binding // inferred from electronic annotation /// 0003723 // RNA binding // inferred from electronic annotation /// 0008270 // zinc ion binding // inferred from electronic annotation /// 0046872 // metal ion binding // inferred from electronic annotation	chr13:96672608-96842255 (+) // 99.88 // q32.1
209072_at	-2.55995	down	MBP	4155	0006955 // immune response // traceable author statement /// 0007268 // synaptic transmission // traceable author statement /// 0007417 // central nervous system development // traceable author statement /// 0008366 // axon ensheathment // traceable author statement /// 0042552 // myelination // inferred from electronic annotation	0005886 // plasma membrane // inferred from electronic annotation /// 0016020 // membrane // inferred from electronic annotation /// 0033269 // internode region of axon // inferred from electronic annotation /// 0042995 // cell projection // inferred from electronic annotation /// 0043025 // cell soma // inferred from electronic annotation /// 0043209 // myelin sheath // inferred from electronic …	0019911 // structural constituent of myelin sheath // inferred from electronic annotation	chr18:72819783-72857988 (-) // 99.67 // q23
213653_at	-1.6408	down	METTL3	56339	0001510 // RNA methylation // inferred from mutant phenotype /// 0006139 // nucleobase, nucleoside, nucleotide and nucleic acid metabolic process // inferred from electronic annotation	0005634 // nucleus // inferred from direct assay /// 0005634 // nucleus // inferred from electronic annotation /// 0005654 // nucleoplasm // not recorded /// 0016607 // nuclear speck // inferred from electronic annotation	0003723 // RNA binding // inferred from electronic annotation /// 0008168 // methyltransferase activity // inferred from electronic annotation /// 0016422 // mRNA (2'-O-methyladenosine-N6-)-methyltransferase activity // inferred from mutant phenotype /// 0016422 // mRNA (2'-O-methyladenosine-N6-)-methyltransferase activity // inferred from electronic annotation /// 0016740 // transferase activity…	chr14:21036128-21041273 (-) // 97.86 // q11.2
36830_at	-4.29191	down	MIPEP	4285	0006508 // proteolysis // inferred from electronic annotation /// 0006627 // mitochondrial protein processing during import // traceable author statement	0005739 // mitochondrion // traceable author statement /// 0005739 // mitochondrion // inferred from electronic annotation /// 0005759 // mitochondrial matrix // inferred from electronic annotation	0000287 // magnesium ion binding // inferred from electronic annotation /// 0004222 // metalloendopeptidase activity // traceable author statement /// 0004222 // metalloendopeptidase activity // inferred from electronic annotation /// 0005506 // iron ion binding // inferred from electronic annotation /// 0005509 // calcium ion binding // inferred from electronic annotation /// 0008233 // peptidas…	chr13:23202330-23361533 (-) // 92.93 // q12.12
212079_s_at	-3.65652	down	MLL	4297	0006350 // transcription // inferred from electronic annotation /// 0006355 // regulation of transcription, DNA-dependent // inferred from electronic annotation /// 0006366 // transcription from RNA polymerase II promoter // traceable author statement /// 0006461 // protein complex assembly // inferred from direct assay /// 0006915 // apoptosis // inferred from electronic annotation /// 0007049 /…	0005634 // nucleus // inferred from direct assay /// 0005634 // nucleus // inferred from electronic annotation /// 0005634 // nucleus // non-traceable author statement /// 0035097 // histone methyltransferase complex // inferred from electronic annotation	0003677 // DNA binding // inferred from electronic annotation /// 0003680 // AT DNA binding // non-traceable author statement /// 0003700 // transcription factor activity // non-traceable author statement /// 0003702 // RNA polymerase II transcription factor activity // traceable author statement /// 0005515 // protein binding // inferred from electronic annotation /// 0005515 // protein binding …	chr11:117812437-117901582 (+) // 96.88 // q23.3
219527_at	-4.57832	down	MOSC2	54996	0055114 // oxidation reduction // inferred from electronic annotation	0005739 // mitochondrion // inferred from sequence or structural similarity /// 0005739 // mitochondrion // inferred from direct assay /// 0005739 // mitochondrion // inferred from electronic annotation /// 0005741 // mitochondrial outer membrane // inferred from electronic annotation /// 0016020 // membrane // inferred from electronic annotation	0003824 // catalytic activity // inferred from electronic annotation /// 0016491 // oxidoreductase activity // inferred from electronic annotation /// 0030151 // molybdenum ion binding // inferred from electronic annotation /// 0030170 // pyridoxal phosphate binding // inferred from electronic annotation	chr1:219001751-219024212 (+) // 92.97 // q41
217408_at	-1.79538	down	MRPS18B	28973	0006412 // translation // non-traceable author statement /// 0006412 // translation // inferred from electronic annotation	0005622 // intracellular // inferred from electronic annotation /// 0005739 // mitochondrion // inferred from electronic annotation /// 0005763 // mitochondrial small ribosomal subunit // non-traceable author statement /// 0005840 // ribosome // inferred from electronic annotation /// 0030529 // ribonucleoprotein complex // inferred from electronic annotation	0003735 // structural constituent of ribosome // non-traceable author statement /// 0003735 // structural constituent of ribosome // inferred from electronic annotation	chr6:30693607-30702147 (+) // 80.58 // p21.33 /// chr6_cox_hap1:2034188-2042728 (+) // 80.45 // /// chr6_qbl_hap2:1832482-1841022 (+) // 80.58 //
36920_at	-1.51981	down	MTM1	4534	0006470 // protein amino acid dephosphorylation // non-traceable author statement /// 0006470 // protein amino acid dephosphorylation // traceable author statement /// 0007517 // muscle organ development // traceable author statement /// 0016311 // dephosphorylation // inferred from electronic annotation /// 0046716 // muscle maintenance // inferred from electronic annotation	0005737 // cytoplasm // inferred from direct assay /// 0005886 // plasma membrane // inferred from direct assay /// 0031012 // extracellular matrix // inferred from direct assay	0004721 // phosphoprotein phosphatase activity // inferred from electronic annotation /// 0004722 // protein serine/threonine phosphatase activity // non-traceable author statement /// 0004725 // protein tyrosine phosphatase activity // non-traceable author statement /// 0004725 // protein tyrosine phosphatase activity // inferred from electronic annotation /// 0004725 // protein tyrosine phospha…	chrX:149487726-149592272 (+) // 95.65 // q28
214898_x_at	-3.94749	down	MUC3B	57876	0007586 // digestion // non-traceable author statement /// 0030277 // maintenance of gastrointestinal epithelium // non-traceable author statement	0005576 // extracellular region // inferred from electronic annotation /// 0005576 // extracellular region // non-traceable author statement /// 0016020 // membrane // inferred from electronic annotation /// 0016021 // integral to membrane // inferred from electronic annotation /// 0016021 // integral to membrane // non-traceable author statement	0005201 // extracellular matrix structural constituent // non-traceable author statement /// 0030197 // extracellular matrix constituent, lubricant activity // non-traceable author statement	chr7:100388685-100398339 (+) // 86.65 // q22.1
202086_at	-2.41811	down	MX1	4599	0006917 // induction of apoptosis // traceable author statement /// 0006952 // defense response // traceable author statement /// 0007165 // signal transduction // traceable author statement /// 0009615 // response to virus // inferred from electronic annotation	0005737 // cytoplasm // inferred from electronic annotation /// 0005829 // cytosol // inferred from direct assay	0000166 // nucleotide binding // inferred from electronic annotation /// 0003924 // GTPase activity // inferred from electronic annotation /// 0005515 // protein binding // inferred from physical interaction /// 0005525 // GTP binding // traceable author statement /// 0005525 // GTP binding // inferred from electronic annotation	chr21:41720023-41753006 (+) // 97.17 // q22.3
204994_at	-1.53965	down	MX2	4600	0006952 // defense response // traceable author statement /// 0009615 // response to virus // inferred from electronic annotation	0005634 // nucleus // traceable author statement /// 0005737 // cytoplasm // traceable author statement /// 0005737 // cytoplasm // inferred from electronic annotation	0000166 // nucleotide binding // inferred from electronic annotation /// 0003924 // GTPase activity // traceable author statement /// 0003924 // GTPase activity // inferred from electronic annotation /// 0005525 // GTP binding // inferred from electronic annotation	chr21:41655819-41702739 (+) // 94.33 // q22.3
201976_s_at	-1.74743	down	MYO10	4651	0007165 // signal transduction // inferred from electronic annotation	0005856 // cytoskeleton // inferred from electronic annotation /// 0016459 // myosin complex // inferred from electronic annotation	0000166 // nucleotide binding // inferred from electronic annotation /// 0003774 // motor activity // inferred from electronic annotation /// 0003779 // actin binding // inferred from electronic annotation /// 0005488 // binding // inferred from electronic annotation /// 0005524 // ATP binding // inferred from electronic annotation	chr5:16718412-16989139 (-) // 99.08 // p15.1
213375_s_at	-1.69158	down	N4BP2L1	90634				chr13:31873716-31900315 (-) // 70.57 // q13.1
204860_s_at	-3.2643	down	NAIP	4671	0006915 // apoptosis // inferred from electronic annotation /// 0006916 // anti-apoptosis // traceable author statement /// 0007399 // nervous system development // traceable author statement	0005622 // intracellular // inferred from electronic annotation	0000166 // nucleotide binding // inferred from electronic annotation /// 0005524 // ATP binding // inferred from electronic annotation /// 0008270 // zinc ion binding // inferred from electronic annotation /// 0017111 // nucleoside-triphosphatase activity // inferred from electronic annotation /// 0046872 // metal ion binding // inferred from electronic annotation	chr5_h2_hap1:397454-449988 (+) // 87.91 // /// chr5:70299814-70352369 (-) // 87.9 // q13.2 /// chr5:69424369-69460017 (-) // 75.38 // q13.2
204861_s_at	-2.45782	down	NAIP	4671	0006915 // apoptosis // inferred from electronic annotation /// 0006916 // anti-apoptosis // traceable author statement /// 0007399 // nervous system development // traceable author statement	0005622 // intracellular // inferred from electronic annotation	0000166 // nucleotide binding // inferred from electronic annotation /// 0005524 // ATP binding // inferred from electronic annotation /// 0008270 // zinc ion binding // inferred from electronic annotation /// 0017111 // nucleoside-triphosphatase activity // inferred from electronic annotation /// 0046872 // metal ion binding // inferred from electronic annotation	chr5_h2_hap1:397454-449737 (+) // 89.34 // /// chr5:70300065-70352369 (-) // 89.34 // q13.2 /// chr5:69424620-69460017 (-) // 76.31 // q13.2
217745_s_at	-2.65697	down	NAT13	80218	0006474 // N-terminal protein amino acid acetylation // traceable author statement /// 0008152 // metabolic process // inferred from electronic annotation	0005737 // cytoplasm // inferred from direct assay /// 0005737 // cytoplasm // inferred from electronic annotation	0005515 // protein binding // inferred from physical interaction /// 0008080 // N-acetyltransferase activity // inferred from electronic annotation /// 0008415 // acyltransferase activity // inferred from electronic annotation /// 0016740 // transferase activity // inferred from electronic annotation	chr3:114920530-114947786 (-) // 99.94 // q13.2
203413_at	-1.83144	down	NELL2	4753	0007155 // cell adhesion // non-traceable author statement /// 0007155 // cell adhesion // inferred from electronic annotation /// 0040008 // regulation of growth // inferred from electronic annotation	0005576 // extracellular region // non-traceable author statement /// 0005576 // extracellular region // inferred from electronic annotation	0005198 // structural molecule activity // non-traceable author statement /// 0005198 // structural molecule activity // inferred from electronic annotation /// 0005509 // calcium ion binding // non-traceable author statement /// 0005509 // calcium ion binding // inferred from electronic annotation /// 0005515 // protein binding // inferred from physical interaction /// 0016301 // kinase activity…	chr12:43188331-43556405 (-) // 99.87 // q12
201829_at	-1.62767	down	NET1	10276	0001558 // regulation of cell growth // non-traceable author statement /// 0007165 // signal transduction // traceable author statement /// 0007242 // intracellular signaling cascade // inferred from electronic annotation /// 0035023 // regulation of Rho protein signal transduction // inferred from electronic annotation	0005622 // intracellular // inferred from electronic annotation /// 0005634 // nucleus // inferred from electronic annotation /// 0005737 // cytoplasm // inferred from electronic annotation	0005085 // guanyl-nucleotide exchange factor activity // traceable author statement /// 0005085 // guanyl-nucleotide exchange factor activity // inferred from electronic annotation /// 0005089 // Rho guanyl-nucleotide exchange factor activity // inferred from electronic annotation	chr10:5478571-5490531 (+) // 98.4 // p15.1
205440_s_at	-3.03407	down	NPY1R	4886	0006006 // glucose metabolic process // inferred from electronic annotation /// 0007165 // signal transduction // inferred from electronic annotation /// 0007186 // G-protein coupled receptor protein signaling pathway // inferred from electronic annotation /// 0007187 // G-protein signaling, coupled to cyclic nucleotide second messenger // traceable author statement /// 0007193 // inhibition of a…	0005886 // plasma membrane // inferred from electronic annotation /// 0005887 // integral to plasma membrane // traceable author statement /// 0016020 // membrane // inferred from electronic annotation /// 0016021 // integral to membrane // inferred from electronic annotation	0001601 // peptide YY receptor activity // inferred from electronic annotation /// 0001602 // pancreatic polypeptide receptor activity // inferred from electronic annotation /// 0004871 // signal transducer activity // inferred from electronic annotation /// 0004872 // receptor activity // inferred from electronic annotation /// 0004930 // G-protein coupled receptor activity // inferred from elec…	chr4:164464511-164473140 (-) // 98.33 // q32.2
209262_s_at	-3.12856	down	NR2F6	2063	0006350 // transcription // inferred from electronic annotation /// 0006355 // regulation of transcription, DNA-dependent // inferred from electronic annotation /// 0007165 // signal transduction // traceable author statement /// 0043153 // entrainment of circadian clock by photoperiod // inferred from electronic annotation /// 0048666 // neuron development // inferred from electronic annotation …	0005634 // nucleus // inferred from electronic annotation	0003677 // DNA binding // inferred from electronic annotation /// 0003677 // DNA binding // traceable author statement /// 0003700 // transcription factor activity // inferred from electronic annotation /// 0003707 // steroid hormone receptor activity // traceable author statement /// 0003707 // steroid hormone receptor activity // inferred from electronic annotation /// 0004872 // receptor activ…	chr19:17203694-17217153 (-) // 96.28 // p13.11
206343_s_at	-1.51648	down	NRG1	3084	0007154 // cell communication // traceable author statement /// 0007219 // Notch signaling pathway // inferred from sequence or structural similarity /// 0007399 // nervous system development // traceable author statement /// 0009790 // embryonic development // inferred from electronic annotation /// 0014032 // neural crest cell development // traceable author statement /// 0016481 // negative re…	0005576 // extracellular region // non-traceable author statement /// 0005576 // extracellular region // inferred from electronic annotation /// 0005634 // nucleus // inferred from electronic annotation /// 0005886 // plasma membrane // inferred from electronic annotation /// 0016020 // membrane // inferred from electronic annotation /// 0016020 // membrane // non-traceable author statement /// 0…	0003712 // transcription cofactor activity // inferred from direct assay /// 0005102 // receptor binding // inferred from electronic annotation /// 0008083 // growth factor activity // inferred from electronic annotation /// 0008083 // growth factor activity // non-traceable author statement /// 0030297 // transmembrane receptor protein tyrosine kinase activator activity // non-traceable author s…	chr8:32624285-32720285 (+) // 97.1 // p12
209155_s_at	-1.69777	down	NT5C2	22978	0009117 // nucleotide metabolic process // inferred from electronic annotation	0005737 // cytoplasm // inferred from electronic annotation /// 0005829 // cytosol // not recorded	0000166 // nucleotide binding // inferred from electronic annotation /// 0000287 // magnesium ion binding // inferred from electronic annotation /// 0003824 // catalytic activity // inferred from electronic annotation /// 0008253 // 5'-nucleotidase activity // not recorded /// 0008253 // 5'-nucleotidase activity // traceable author statement /// 0008253 // 5'-nucleotidase activity // inferred fro…	chr10:104837903-104924729 (-) // 85.55 // q24.32
210415_s_at	-2.05948	down	ODF2	4957	0007275 // multicellular organismal development // inferred from electronic annotation /// 0007283 // spermatogenesis // inferred from electronic annotation /// 0030154 // cell differentiation // inferred from electronic annotation	0005634 // nucleus // inferred from direct assay /// 0005737 // cytoplasm // inferred from direct assay /// 0005813 // centrosome // inferred from electronic annotation /// 0005874 // microtubule // inferred from electronic annotation /// 0005929 // cilium // inferred from electronic annotation /// 0019861 // flagellum // inferred from electronic annotation /// 0042995 // cell projection // infer…	0005198 // structural molecule activity // traceable author statement	chr9:130261687-130296933 (+) // 99.9 // q34.11
214664_at	-7.48087	down	PAICS	10606	0006164 // purine nucleotide biosynthetic process // inferred from electronic annotation /// 0006189 // 'de novo' IMP biosynthetic process // inferred from electronic annotation /// 0009113 // purine base biosynthetic process // traceable author statement	0009320 // phosphoribosylaminoimidazole carboxylase complex // inferred from electronic annotation	0003824 // catalytic activity // inferred from electronic annotation /// 0004638 // phosphoribosylaminoimidazole carboxylase activity // inferred from electronic annotation /// 0004639 // phosphoribosylaminoimidazolesuccinocarboxamide synthase activity // traceable author statement /// 0004639 // phosphoribosylaminoimidazolesuccinocarboxamide synthase activity // inferred from electronic annotati…	chr4:57014630-57022727 (+) // 57.44 // q12
203154_s_at	-1.53443	down	PAK4	10298	0006468 // protein amino acid phosphorylation // inferred from electronic annotation /// 0006928 // cell motion // traceable author statement /// 0007165 // signal transduction // traceable author statement	0005794 // Golgi apparatus // traceable author statement	0000166 // nucleotide binding // inferred from electronic annotation /// 0004672 // protein kinase activity // inferred from electronic annotation /// 0004672 // protein kinase activity // non-traceable author statement /// 0004674 // protein serine/threonine kinase activity // inferred from electronic annotation /// 0005515 // protein binding // inferred from physical interaction /// 0005524 // …	chr19:44308301-44361882 (+) // 94.22 // q13.2
202760_s_at	-1.54249	down	PALM2-AKAP2	445815	0008360 // regulation of cell shape // inferred from electronic annotation	0005886 // plasma membrane // inferred from electronic annotation /// 0016020 // membrane // inferred from electronic annotation	0005515 // protein binding // inferred from physical interaction /// 0016301 // kinase activity // inferred from electronic annotation /// 0019899 // enzyme binding // non-traceable author statement	chr9:111582397-111972303 (+) // 96.68 // q31.3
205060_at	-1.54081	down	PARG	8505	0005975 // carbohydrate metabolic process // inferred from electronic annotation /// 0006974 // response to DNA damage stimulus // inferred from electronic annotation /// 0016045 // detection of bacterium // inferred from electronic annotation	0005634 // nucleus // inferred from electronic annotation /// 0005737 // cytoplasm // traceable author statement /// 0005737 // cytoplasm // inferred from electronic annotation /// 0005829 // cytosol // inferred from electronic annotation	0004649 // poly(ADP-ribose) glycohydrolase activity // inferred from direct assay /// 0004649 // poly(ADP-ribose) glycohydrolase activity // inferred from electronic annotation /// 0004649 // poly(ADP-ribose) glycohydrolase activity // traceable author statement /// 0016787 // hydrolase activity // inferred from electronic annotation	chr10:51293588-51377669 (+) // 59.38 // q11.23 /// chr10:50696441-51041178 (-) // 96.81 // q11.23
217400_at	-3.18893	down	PCNA	5111	0006260 // DNA replication // inferred from electronic annotation /// 0006260 // DNA replication // non-traceable author statement /// 0006275 // regulation of DNA replication // inferred from electronic annotation /// 0006281 // DNA repair // non-traceable author statement /// 0006287 // base-excision repair, gap-filling // inferred from electronic annotation /// 0006297 // nucleotide-excision r…	0000307 // cyclin-dependent protein kinase holoenzyme complex // inferred from electronic annotation /// 0005634 // nucleus // inferred from direct assay /// 0005634 // nucleus // inferred from electronic annotation /// 0005652 // nuclear lamina // inferred from electronic annotation /// 0005654 // nucleoplasm // not recorded /// 0005657 // replication fork // inferred from electronic annotation …	0000701 // purine-specific mismatch base pair DNA N-glycosylase activity // inferred from direct assay /// 0003677 // DNA binding // inferred from electronic annotation /// 0005515 // protein binding // inferred from physical interaction /// 0005515 // protein binding // inferred from electronic annotation /// 0030337 // DNA polymerase processivity factor activity // inferred from electronic anno…	chrX:45803124-45803907 (-) // 100.0 // p11.3
206389_s_at	-3.40939	down	PDE3A	5139	0001556 // oocyte maturation // inferred from electronic annotation /// 0006629 // lipid metabolic process // traceable author statement /// 0007165 // signal transduction // inferred from electronic annotation /// 0040020 // regulation of meiosis // inferred from electronic annotation /// 0042493 // response to drug // inferred from electronic annotation	0005625 // soluble fraction // inferred from electronic annotation /// 0005626 // insoluble fraction // inferred from electronic annotation /// 0016020 // membrane // inferred from electronic annotation	0003824 // catalytic activity // inferred from electronic annotation /// 0004114 // 3',5'-cyclic-nucleotide phosphodiesterase activity // inferred from electronic annotation /// 0004115 // 3',5'-cyclic-AMP phosphodiesterase activity // inferred from electronic annotation /// 0004119 // cGMP-inhibited cyclic-nucleotide phosphodiesterase activity // traceable author statement /// 0016787 // hydrola…	chr12:20413463-20725002 (+) // 99.67 // p12.2
203708_at	-1.56088	down	PDE4B	5142	0007165 // signal transduction // inferred from electronic annotation	0005625 // soluble fraction // traceable author statement /// 0005626 // insoluble fraction // traceable author statement /// 0005737 // cytoplasm // inferred from direct assay /// 0005794 // Golgi apparatus // inferred from direct assay	0003824 // catalytic activity // inferred from electronic annotation /// 0004114 // 3',5'-cyclic-nucleotide phosphodiesterase activity // inferred from electronic annotation /// 0004115 // 3',5'-cyclic-AMP phosphodiesterase activity // traceable author statement /// 0016787 // hydrolase activity // inferred from electronic annotation	chr1:66570274-66612530 (+) // 89.92 // p31.3
210305_at	-7.62044	down	PDE4DIP	9659		0005634 // nucleus // inferred from electronic annotation /// 0005737 // cytoplasm // inferred from electronic annotation /// 0005737 // cytoplasm // inferred from direct assay /// 0005794 // Golgi apparatus // inferred from electronic annotation /// 0005813 // centrosome // inferred from electronic annotation		chr1:143663121-143706266 (-) // 79.22 // q21.1 /// chr1:143387794-143391327 (-) // 51.72 // q21.1
215575_at	-6.46441	down	PDE4DIP	9659		0005634 // nucleus // inferred from electronic annotation /// 0005737 // cytoplasm // inferred from electronic annotation /// 0005794 // Golgi apparatus // inferred from electronic annotation /// 0005813 // centrosome // inferred from electronic annotation		chr1:143616795-143618615 (-) // 61.44 // q21.1 /// chr1:144981929-144983720 (-) // 58.26 // q21.1 /// chr1_random:585268-587088 (-) // 61.44 //
210304_at	-4.1617	down	PDE6B	5158	0007165 // signal transduction // inferred from electronic annotation /// 0007601 // visual perception // traceable author statement /// 0007601 // visual perception // inferred from electronic annotation /// 0007603 // phototransduction, visible light // traceable author statement /// 0009583 // detection of light stimulus // inferred from electronic annotation /// 0050896 // response to stimulu…	0016020 // membrane // inferred from electronic annotation	0003824 // catalytic activity // inferred from electronic annotation /// 0004114 // 3',5'-cyclic-nucleotide phosphodiesterase activity // inferred from electronic annotation /// 0016787 // hydrolase activity // inferred from electronic annotation /// 0047555 // 3',5'-cyclic-GMP phosphodiesterase activity // inferred from electronic annotation	chr4:609372-654374 (+) // 89.19 // p16.3
211033_s_at	-1.70652	down	PEX7	5191	0001764 // neuron migration // inferred from electronic annotation /// 0001958 // endochondral ossification // inferred from electronic annotation /// 0006625 // protein targeting to peroxisome // inferred from electronic annotation /// 0006635 // fatty acid beta-oxidation // inferred from electronic annotation /// 0006810 // transport // inferred from electronic annotation /// 0007601 // visual …	0005737 // cytoplasm // inferred from electronic annotation /// 0005777 // peroxisome // traceable author statement /// 0005777 // peroxisome // inferred from electronic annotation /// 0005829 // cytosol // inferred from electronic annotation	0005053 // peroxisome matrix targeting signal-2 binding // inferred from direct assay	chr6:137185452-137276436 (+) // 94.88 // q23.3
217863_at	-2.16331	down	PIAS1	8554	0006350 // transcription // inferred from electronic annotation /// 0006355 // regulation of transcription, DNA-dependent // inferred from electronic annotation /// 0007165 // signal transduction // non-traceable author statement /// 0007259 // JAK-STAT cascade // traceable author statement /// 0019941 // modification-dependent protein catabolic process // inferred from electronic annotation /// …	0005634 // nucleus // traceable author statement /// 0005634 // nucleus // inferred from electronic annotation /// 0016607 // nuclear speck // inferred from electronic annotation	0003676 // nucleic acid binding // inferred from electronic annotation /// 0003677 // DNA binding // inferred from electronic annotation /// 0003713 // transcription coactivator activity // non-traceable author statement /// 0003714 // transcription corepressor activity // traceable author statement /// 0005515 // protein binding // inferred from physical interaction /// 0008270 // zinc ion bindi…	chr15:66133625-66271529 (+) // 97.58 // q23
201927_s_at	-1.86714	down	PKP4	8502	0007155 // cell adhesion // non-traceable author statement /// 0007155 // cell adhesion // inferred from electronic annotation	0005911 // cell-cell junction // traceable author statement /// 0030054 // cell junction // inferred from electronic annotation	0005488 // binding // inferred from electronic annotation /// 0005515 // protein binding // inferred from electronic annotation /// 0005515 // protein binding // inferred from physical interaction	chr2:159021854-159246589 (+) // 98.75 // q24.1
216633_s_at	-2.89256	down	PLCH1	23007	0006629 // lipid metabolic process // inferred from electronic annotation /// 0007165 // signal transduction // inferred from electronic annotation /// 0007242 // intracellular signaling cascade // inferred from electronic annotation /// 0016042 // lipid catabolic process // inferred from electronic annotation	0005737 // cytoplasm // inferred from electronic annotation /// 0016020 // membrane // inferred from electronic annotation	0004435 // phosphoinositide phospholipase C activity // inferred from electronic annotation /// 0004629 // phospholipase C activity // inferred from electronic annotation /// 0004871 // signal transducer activity // inferred from electronic annotation /// 0005509 // calcium ion binding // inferred from electronic annotation /// 0008081 // phosphoric diester hydrolase activity // inferred from ele…	chr3:156576062-156750424 (-) // 99.95 // q25.31
201006_at	-1.63189	down	PRDX2	7001	0000187 // activation of MAPK activity // inferred from electronic annotation /// 0002536 // respiratory burst during acute inflammatory response // inferred from electronic annotation /// 0006916 // anti-apoptosis // traceable author statement /// 0006916 // anti-apoptosis // inferred from electronic annotation /// 0006979 // response to oxidative stress // inferred from mutant phenotype /// 000…	0005737 // cytoplasm // traceable author statement /// 0005737 // cytoplasm // inferred from electronic annotation	0004601 // peroxidase activity // inferred from electronic annotation /// 0008379 // thioredoxin peroxidase activity // inferred from direct assay /// 0016209 // antioxidant activity // inferred from electronic annotation /// 0016209 // antioxidant activity // inferred from direct assay /// 0016209 // antioxidant activity // non-traceable author statement /// 0016491 // oxidoreductase activity //…	chr19:12768643-12773633 (-) // 97.97 // p13.13
215231_at	-3.00665	down	PRKAG2	51422	0001934 // positive regulation of protein amino acid phosphorylation // inferred from mutant phenotype /// 0005977 // glycogen metabolic process // inferred from electronic annotation /// 0005977 // glycogen metabolic process // inferred from mutant phenotype /// 0006110 // regulation of glycolysis // inferred from mutant phenotype /// 0006469 // negative regulation of protein kinase activity // …	0005634 // nucleus // inferred from direct assay /// 0005654 // nucleoplasm // not recorded /// 0005829 // cytosol // not recorded /// 0031588 // AMP-activated protein kinase complex // inferred from direct assay	0004862 // cAMP-dependent protein kinase inhibitor activity // inferred from direct assay /// 0005524 // ATP binding // inferred from direct assay /// 0008603 // cAMP-dependent protein kinase regulator activity // inferred from mutant phenotype /// 0008607 // phosphorylase kinase regulator activity // inferred from mutant phenotype /// 0016301 // kinase activity // inferred from electronic annota…	chr7:150899122-150902978 (-) // 58.69 // q36.1
202458_at	-3.54664	down	PRSS23	11098	0006508 // proteolysis // inferred from electronic annotation	0005576 // extracellular region // inferred from electronic annotation /// 0005634 // nucleus // inferred from direct assay	0003824 // catalytic activity // inferred from electronic annotation /// 0004252 // serine-type endopeptidase activity // inferred from electronic annotation /// 0008233 // peptidase activity // inferred from electronic annotation /// 0008236 // serine-type peptidase activity // inferred from electronic annotation /// 0016787 // hydrolase activity // inferred from electronic annotation	chr11:86189250-86197860 (+) // 97.45 // q14.2
205602_x_at	-3.22482	down	PSG7	5676	0007565 // female pregnancy // traceable author statement	0005576 // extracellular region // inferred from electronic annotation		chr19:48120123-48133113 (-) // 79.14 // q13.31 /// chr19:47974009-48382441 (-) // 75.36 // q13.31 /// chr19:47948680-47961618 (-) // 75.57 // q13.31 /// chr19:48062455-48222409 (-) // 75.36 // q13.31 /// chr19:48388693-48465465 (-) // 74.96 // q13.31 /// chr19:48228676-48401573 (-) // 74.91 // q13.31
210675_s_at	-3.31677	down	PTPRR	5801	0001701 // in utero embryonic development // inferred from expression pattern /// 0006470 // protein amino acid dephosphorylation // traceable author statement /// 0006470 // protein amino acid dephosphorylation // inferred from electronic annotation /// 0007399 // nervous system development // inferred from electronic annotation /// 0016311 // dephosphorylation // inferred from electronic annota…	0005737 // cytoplasm // inferred from electronic annotation /// 0005886 // plasma membrane // inferred from electronic annotation /// 0009986 // cell surface // inferred from direct assay /// 0016020 // membrane // inferred from electronic annotation /// 0016021 // integral to membrane // inferred from electronic annotation	0004721 // phosphoprotein phosphatase activity // inferred from electronic annotation /// 0004725 // protein tyrosine phosphatase activity // inferred from electronic annotation /// 0004725 // protein tyrosine phosphatase activity // traceable author statement /// 0004872 // receptor activity // inferred from electronic annotation /// 0005001 // transmembrane receptor protein tyrosine phosphatase…	chr12:69318460-69434632 (-) // 99.96 // q15
221270_s_at	-5.74174	down	QTRT1	81890	0006400 // tRNA modification // inferred from electronic annotation /// 0006400 // tRNA modification // traceable author statement /// 0008033 // tRNA processing // inferred from electronic annotation /// 0008616 // queuosine biosynthetic process // non-traceable author statement /// 0008616 // queuosine biosynthetic process // inferred from electronic annotation	0005840 // ribosome // non-traceable author statement	0008270 // zinc ion binding // inferred from electronic annotation /// 0008479 // queuine tRNA-ribosyltransferase activity // traceable author statement /// 0008479 // queuine tRNA-ribosyltransferase activity // inferred from electronic annotation /// 0016740 // transferase activity // inferred from electronic annotation /// 0016757 // transferase activity, transferring glycosyl groups // inferre…	chr19:10673130-10685040 (+) // 97.64 // p13.2
219178_at	-1.75258	down	QTRTD1	79691	0006400 // tRNA modification // inferred from electronic annotation /// 0008616 // queuosine biosynthetic process // inferred from electronic annotation		0008270 // zinc ion binding // inferred from electronic annotation /// 0008479 // queuine tRNA-ribosyltransferase activity // inferred from electronic annotation /// 0016740 // transferase activity // inferred from electronic annotation /// 0016757 // transferase activity, transferring glycosyl groups // inferred from electronic annotation /// 0046872 // metal ion binding // inferred from electro…	chr3:115258381-115289881 (+) // 78.21 // q13.31
213313_at	-2.15476	down	RABGAP1	23637	0007049 // cell cycle // traceable author statement /// 0007049 // cell cycle // inferred from electronic annotation /// 0007165 // signal transduction // inferred from electronic annotation /// 0007186 // G-protein coupled receptor protein signaling pathway // inferred from electronic annotation /// 0007186 // G-protein coupled receptor protein signaling pathway // traceable author statement ///…	0005622 // intracellular // inferred from electronic annotation /// 0005737 // cytoplasm // inferred from electronic annotation /// 0005813 // centrosome // traceable author statement /// 0005813 // centrosome // inferred from electronic annotation /// 0005829 // cytosol // traceable author statement /// 0005875 // microtubule associated complex // traceable author statement /// 0005886 // plasma…	0004871 // signal transducer activity // inferred from electronic annotation /// 0004872 // receptor activity // inferred from electronic annotation /// 0004930 // G-protein coupled receptor activity // inferred from electronic annotation /// 0004930 // G-protein coupled receptor activity // traceable author statement /// 0005096 // GTPase activator activity // traceable author statement /// 0005…	chr9:124891651-124906968 (+) // 95.4 // q33.2
209180_at	-1.67292	down	RABGGTB	5876	0006464 // protein modification process // non-traceable author statement /// 0007601 // visual perception // traceable author statement		0003824 // catalytic activity // inferred from electronic annotation /// 0004659 // prenyltransferase activity // inferred from electronic annotation /// 0004663 // Rab geranylgeranyltransferase activity // inferred from electronic annotation /// 0005515 // protein binding // inferred from physical interaction /// 0008270 // zinc ion binding // inferred from electronic annotation /// 0016740 // t…	chr1:76025766-76033064 (+) // 96.84 // p31.1
205296_at	-1.81387	down	RBL1	5933	0000122 // negative regulation of transcription from RNA polymerase II promoter // inferred from electronic annotation /// 0006350 // transcription // inferred from electronic annotation /// 0006355 // regulation of transcription, DNA-dependent // inferred from electronic annotation /// 0007049 // cell cycle // inferred from electronic annotation /// 0016568 // chromatin modification // inferred …	0005634 // nucleus // inferred from electronic annotation /// 0005667 // transcription factor complex // inferred from electronic annotation	0005515 // protein binding // inferred from physical interaction /// 0005515 // protein binding // inferred from electronic annotation	chr20:35058173-35158266 (-) // 90.21 // q11.23
207837_at	-3.47141	down	RBPMS	11030	0006396 // RNA processing // traceable author statement		0000166 // nucleotide binding // inferred from electronic annotation /// 0003676 // nucleic acid binding // inferred from electronic annotation /// 0003723 // RNA binding // traceable author statement /// 0003723 // RNA binding // inferred from electronic annotation /// 0005515 // protein binding // inferred from physical interaction	chr8:30361584-30547815 (+) // 79.61 // p12
222203_s_at	-1.53221	down	RDH14	57665	0008152 // metabolic process // inferred from electronic annotation /// 0009116 // nucleoside metabolic process // inferred from electronic annotation /// 0009117 // nucleotide metabolic process // inferred from electronic annotation /// 0055114 // oxidation reduction // inferred from electronic annotation	0005737 // cytoplasm // inferred from electronic annotation /// 0005783 // endoplasmic reticulum // inferred from direct assay /// 0005829 // cytosol // inferred from electronic annotation	0000166 // nucleotide binding // inferred from electronic annotation /// 0000287 // magnesium ion binding // inferred from electronic annotation /// 0003824 // catalytic activity // inferred from electronic annotation /// 0005488 // binding // inferred from electronic annotation /// 0008253 // 5'-nucleotidase activity // inferred from electronic annotation /// 0016491 // oxidoreductase activity /…	chr2:18599471-18601396 (-) // 95.02 // p24.2
206146_s_at	-3.43347	down	RHAG	6005	0006810 // transport // inferred from electronic annotation /// 0006873 // cellular ion homeostasis // inferred from direct assay /// 0008015 // blood circulation // non-traceable author statement /// 0015696 // ammonium transport // inferred from direct assay /// 0015696 // ammonium transport // non-traceable author statement /// 0015696 // ammonium transport // inferred from electronic annotati…	0005886 // plasma membrane // non-traceable author statement /// 0005887 // integral to plasma membrane // traceable author statement /// 0016020 // membrane // inferred from electronic annotation /// 0016020 // membrane // traceable author statement /// 0016021 // integral to membrane // inferred from electronic annotation	0008519 // ammonium transmembrane transporter activity // inferred from direct assay /// 0008519 // ammonium transmembrane transporter activity // non-traceable author statement /// 0008519 // ammonium transmembrane transporter activity // inferred from electronic annotation /// 0030506 // ankyrin binding // inferred from physical interaction /// 0030506 // ankyrin binding // inferred from sequen…	chr6:49682517-49712511 (-) // 96.88 // p12.3
217622_at	-1.56373	down	RHBDD3	25807		0016020 // membrane // inferred from electronic annotation /// 0016021 // integral to membrane // inferred from electronic annotation		chr22:27989354-27990693 (-) // 71.61 // q12.2
219550_at	-2.16042	down	ROBO3	64221	0006935 // chemotaxis // inferred from electronic annotation /// 0007275 // multicellular organismal development // inferred from electronic annotation /// 0007399 // nervous system development // inferred from electronic annotation /// 0007411 // axon guidance // non-traceable author statement /// 0030154 // cell differentiation // inferred from electronic annotation	0016020 // membrane // inferred from electronic annotation /// 0016021 // integral to membrane // non-traceable author statement /// 0016021 // integral to membrane // inferred from electronic annotation	0004872 // receptor activity // inferred from electronic annotation	chr11:124251947-124256571 (+) // 96.94 // q24.2
221770_at	-1.86184	down	RPE	6120	0005975 // carbohydrate metabolic process // inferred from electronic annotation /// 0008152 // metabolic process // inferred from electronic annotation	0005829 // cytosol // not recorded	0003824 // catalytic activity // inferred from electronic annotation /// 0004750 // ribulose-phosphate 3-epimerase activity // not recorded /// 0004750 // ribulose-phosphate 3-epimerase activity // inferred from electronic annotation /// 0005515 // protein binding // inferred from physical interaction /// 0016853 // isomerase activity // inferred from electronic annotation	chr10:104995701-104997475 (+) // 54.64 // q24.33 /// chr2:210575589-210594771 (+) // 85.04 // q34
210035_s_at	-3.77938	down	RPL5 /// RPL5P1 /// RPL5P34 /// SNORA66	26782 /// 388907 /// 6125 /// 647436	0006364 // rRNA processing // inferred from mutant phenotype /// 0006412 // translation // inferred from electronic annotation /// 0006412 // translation // traceable author statement /// 0006414 // translational elongation // not recorded /// 0042273 // ribosomal large subunit biogenesis // inferred from mutant phenotype	0005622 // intracellular // inferred from electronic annotation /// 0005634 // nucleus // inferred from electronic annotation /// 0005737 // cytoplasm // inferred from electronic annotation /// 0005829 // cytosol // not recorded /// 0005840 // ribosome // inferred from electronic annotation /// 0016020 // membrane // inferred from electronic annotation /// 0016021 // integral to membrane // infer…	0003723 // RNA binding // inferred from electronic annotation /// 0003723 // RNA binding // traceable author statement /// 0003735 // structural constituent of ribosome // traceable author statement /// 0003735 // structural constituent of ribosome // inferred from electronic annotation /// 0005515 // protein binding // inferred from physical interaction /// 0005515 // protein binding // inferred…	chr1:93078144-93081711 (+) // 72.56 // p22.1
219549_s_at	-1.52435	down	RTN3	10313	0006468 // protein amino acid phosphorylation // inferred from electronic annotation /// 0006810 // transport // inferred from electronic annotation /// 0006915 // apoptosis // inferred from electronic annotation /// 0006950 // response to stress // inferred from electronic annotation /// 0007169 // transmembrane receptor protein tyrosine kinase signaling pathway // inferred from electronic annot…	0000139 // Golgi membrane // inferred from electronic annotation /// 0005615 // extracellular space // traceable author statement /// 0005737 // cytoplasm // traceable author statement /// 0005783 // endoplasmic reticulum // inferred from electronic annotation /// 0005789 // endoplasmic reticulum membrane // inferred from electronic annotation /// 0005794 // Golgi apparatus // inferred from elect…	0000166 // nucleotide binding // inferred from electronic annotation /// 0004672 // protein kinase activity // inferred from electronic annotation /// 0004713 // protein tyrosine kinase activity // inferred from electronic annotation /// 0004714 // transmembrane receptor protein tyrosine kinase activity // inferred from electronic annotation /// 0004714 // transmembrane receptor protein tyrosine …	chr11:63205560-63283930 (+) // 98.69 // q13.1 /// chr4:146516020-146518559 (+) // 96.2 // q31.22
221283_at	-3.16917	down	RUNX2	860	0001503 // ossification // traceable author statement /// 0001649 // osteoblast differentiation // traceable author statement /// 0006350 // transcription // inferred from electronic annotation /// 0006355 // regulation of transcription, DNA-dependent // inferred from electronic annotation /// 0016481 // negative regulation of transcription // inferred from direct assay /// 0045449 // regulation …	0005634 // nucleus // inferred from electronic annotation	0003677 // DNA binding // inferred from electronic annotation /// 0003700 // transcription factor activity // non-traceable author statement /// 0003700 // transcription factor activity // inferred from electronic annotation /// 0003702 // RNA polymerase II transcription factor activity // traceable author statement /// 0005515 // protein binding // inferred from physical interaction /// 0005524 …	chr6:45498291-45623020 (-) // 90.94 // p12.3
212845_at	-1.75567	down	SAMD4A	23034	0045727 // positive regulation of translation // inferred from direct assay	0019717 // synaptosome // inferred from electronic annotation	0030371 // translation repressor activity // inferred from direct assay	chr14:54238610-54329780 (+) // 97.07 // q22.2
205697_at	-2.31024	down	SCGN	10590		0005576 // extracellular region // inferred from electronic annotation /// 0005737 // cytoplasm // non-traceable author statement /// 0005737 // cytoplasm // inferred from electronic annotation /// 0016020 // membrane // inferred from electronic annotation /// 0031410 // cytoplasmic vesicle // inferred from electronic annotation	0005509 // calcium ion binding // non-traceable author statement /// 0005509 // calcium ion binding // inferred from electronic annotation	chr6:25760457-25809987 (+) // 99.23 // p22.2
209176_at	-1.50554	down	SEC23IP	11196	0006886 // intracellular protein transport // traceable author statement /// 0007030 // Golgi organization // traceable author statement	0005737 // cytoplasm // traceable author statement /// 0005783 // endoplasmic reticulum // inferred from electronic annotation /// 0005793 // ER-Golgi intermediate compartment // traceable author statement /// 0016020 // membrane // inferred from electronic annotation /// 0031410 // cytoplasmic vesicle // inferred from electronic annotation	0005515 // protein binding // traceable author statement /// 0046872 // metal ion binding // inferred from electronic annotation	chr10:121642204-121691647 (+) // 95.56 // q26.11
216258_s_at	-3.83258	down	SERPINB13	5275	0009411 // response to UV // traceable author statement /// 0030162 // regulation of proteolysis // non-traceable author statement	0005737 // cytoplasm // inferred from electronic annotation	0004866 // endopeptidase inhibitor activity // inferred from electronic annotation /// 0004867 // serine-type endopeptidase inhibitor activity // non-traceable author statement /// 0004867 // serine-type endopeptidase inhibitor activity // inferred from electronic annotation	chr18:59413203-59413719 (+) // 96.06 // q21.33
202283_at	-4.53446	down	SERPINF1	5176	0007275 // multicellular organismal development // traceable author statement /// 0008283 // cell proliferation // traceable author statement /// 0016525 // negative regulation of angiogenesis // inferred from direct assay /// 0050769 // positive regulation of neurogenesis // inferred from direct assay	0005576 // extracellular region // inferred from direct assay /// 0005576 // extracellular region // inferred from electronic annotation /// 0005615 // extracellular space // inferred from electronic annotation /// 0005739 // mitochondrion // inferred from direct assay /// 0042470 // melanosome // inferred from electronic annotation	0004867 // serine-type endopeptidase inhibitor activity // traceable author statement /// 0004867 // serine-type endopeptidase inhibitor activity // inferred from electronic annotation	chr17:1619986-1627607 (+) // 99.75 // p13.3
201586_s_at	-1.69602	down	SFPQ	6421	0006281 // DNA repair // inferred from electronic annotation /// 0006310 // DNA recombination // inferred from electronic annotation /// 0006350 // transcription // inferred from electronic annotation /// 0006355 // regulation of transcription, DNA-dependent // inferred from electronic annotation /// 0006397 // mRNA processing // traceable author statement /// 0006397 // mRNA processing // inferr…	0005634 // nucleus // inferred from electronic annotation /// 0016363 // nuclear matrix // inferred from electronic annotation	0000166 // nucleotide binding // inferred from electronic annotation /// 0003676 // nucleic acid binding // inferred from electronic annotation /// 0003677 // DNA binding // inferred from electronic annotation /// 0003723 // RNA binding // inferred from electronic annotation /// 0005515 // protein binding // inferred from physical interaction	chr1:35421789-35431322 (-) // 91.57 // p34.3
214016_s_at	-1.61446	down	SFPQ	6421	0006281 // DNA repair // inferred from electronic annotation /// 0006310 // DNA recombination // inferred from electronic annotation /// 0006350 // transcription // inferred from electronic annotation /// 0006355 // regulation of transcription, DNA-dependent // inferred from electronic annotation /// 0006397 // mRNA processing // traceable author statement /// 0006397 // mRNA processing // inferr…	0005634 // nucleus // inferred from electronic annotation /// 0016363 // nuclear matrix // inferred from electronic annotation	0000166 // nucleotide binding // inferred from electronic annotation /// 0003676 // nucleic acid binding // inferred from electronic annotation /// 0003677 // DNA binding // inferred from electronic annotation /// 0003723 // RNA binding // inferred from electronic annotation /// 0005515 // protein binding // inferred from physical interaction	chr1:35414567-35428744 (-) // 89.71 // p34.3
214092_x_at	-1.54804	down	SFRS14	10147	0006396 // RNA processing // inferred from electronic annotation /// 0006397 // mRNA processing // inferred from electronic annotation /// 0008380 // RNA splicing // inferred from electronic annotation	0005622 // intracellular // inferred from electronic annotation /// 0005634 // nucleus // inferred from electronic annotation	0003676 // nucleic acid binding // inferred from electronic annotation /// 0003723 // RNA binding // inferred from electronic annotation	chr19:18962702-18973485 (-) // 82.33 // p13.11
213649_at	-2.48842	down	SFRS7	6432	0000398 // nuclear mRNA splicing, via spliceosome // not recorded /// 0006397 // mRNA processing // inferred from electronic annotation /// 0006397 // mRNA processing // traceable author statement /// 0008380 // RNA splicing // inferred from direct assay /// 0008380 // RNA splicing // inferred from electronic annotation	0005634 // nucleus // traceable author statement /// 0005634 // nucleus // inferred from electronic annotation	0000166 // nucleotide binding // inferred from electronic annotation /// 0003676 // nucleic acid binding // inferred from electronic annotation /// 0003723 // RNA binding // inferred from electronic annotation /// 0005515 // protein binding // inferred from physical interaction /// 0008270 // zinc ion binding // inferred from electronic annotation /// 0046872 // metal ion binding // inferred from…	chr2:38825541-38832008 (-) // 96.15 // p22.1
201810_s_at	-1.54258	down	SH3BP5	9467	0006469 // negative regulation of protein kinase activity // inferred from electronic annotation /// 0007165 // signal transduction // traceable author statement /// 0007242 // intracellular signaling cascade // inferred from direct assay	0005737 // cytoplasm // traceable author statement /// 0005739 // mitochondrion // inferred from electronic annotation	0004860 // protein kinase inhibitor activity // inferred from direct assay /// 0005515 // protein binding // inferred from physical interaction /// 0017124 // SH3 domain binding // inferred from electronic annotation	chr3:15271363-15349070 (-) // 92.33 // p24.3
219519_s_at	-4.81296	down	SIGLEC1	6614	0006954 // inflammatory response // non-traceable author statement /// 0007155 // cell adhesion // inferred from electronic annotation /// 0007160 // cell-matrix adhesion // non-traceable author statement /// 0016337 // cell-cell adhesion // non-traceable author statement	0005576 // extracellular region // inferred from electronic annotation /// 0005886 // plasma membrane // inferred from electronic annotation /// 0016020 // membrane // inferred from electronic annotation /// 0016021 // integral to membrane // non-traceable author statement /// 0016021 // integral to membrane // inferred from electronic annotation	0005515 // protein binding // inferred from electronic annotation /// 0005529 // sugar binding // non-traceable author statement /// 0005529 // sugar binding // inferred from electronic annotation	chr20:3615618-3635775 (-) // 94.75 // p13
216537_s_at	-1.91673	down	SIGLEC7	27036	0007155 // cell adhesion // inferred from electronic annotation	0005887 // integral to plasma membrane // traceable author statement /// 0016020 // membrane // inferred from electronic annotation /// 0016021 // integral to membrane // inferred from electronic annotation	0004872 // receptor activity // traceable author statement /// 0005515 // protein binding // inferred from electronic annotation /// 0005529 // sugar binding // traceable author statement /// 0005529 // sugar binding // inferred from electronic annotation	chr19:56337438-56348314 (+) // 95.45 // q13.33
216327_s_at	-3.4191	down	SIGLEC8	27181	0007155 // cell adhesion // inferred from electronic annotation /// 0007165 // signal transduction // traceable author statement	0016020 // membrane // inferred from electronic annotation /// 0016021 // integral to membrane // traceable author statement /// 0016021 // integral to membrane // inferred from electronic annotation	0004888 // transmembrane receptor activity // traceable author statement /// 0005515 // protein binding // inferred from electronic annotation /// 0005529 // sugar binding // traceable author statement /// 0005529 // sugar binding // inferred from electronic annotation	chr19:56647400-56653501 (-) // 96.61 // q13.33
202236_s_at	-2.03086	down	SLC16A1	6566	0006810 // transport // inferred from electronic annotation /// 0015711 // organic anion transport // inferred from electronic annotation /// 0015718 // monocarboxylic acid transport // traceable author statement /// 0015728 // mevalonate transport // traceable author statement	0005624 // membrane fraction // traceable author statement /// 0005886 // plasma membrane // inferred from electronic annotation /// 0016020 // membrane // inferred from electronic annotation /// 0016021 // integral to membrane // traceable author statement /// 0016021 // integral to membrane // inferred from electronic annotation	0005515 // protein binding // inferred from physical interaction /// 0008028 // monocarboxylic acid transmembrane transporter activity // traceable author statement /// 0015130 // mevalonate transmembrane transporter activity // traceable author statement /// 0015293 // symporter activity // inferred from electronic annotation /// 0015355 // secondary active monocarboxylate transmembrane transpor…	chr1:113256972-113273465 (-) // 99.92 // p13.2
207038_at	-1.92037	down	SLC16A6	9120	0006810 // transport // inferred from electronic annotation /// 0015718 // monocarboxylic acid transport // traceable author statement	0005624 // membrane fraction // traceable author statement /// 0005886 // plasma membrane // inferred from electronic annotation /// 0005887 // integral to plasma membrane // traceable author statement /// 0016020 // membrane // inferred from electronic annotation /// 0016021 // integral to membrane // inferred from electronic annotation	0008028 // monocarboxylic acid transmembrane transporter activity // traceable author statement /// 0015293 // symporter activity // inferred from electronic annotation	chr17:60380254-60383587 (+) // 67.03 // q24.1 /// chr17:63776357-63798852 (-) // 92.99 // q24.2
201920_at	-2.30821	down	SLC20A1	6574	0006796 // phosphate metabolic process // traceable author statement /// 0006810 // transport // traceable author statement /// 0006810 // transport // inferred from electronic annotation /// 0006817 // phosphate transport // inferred from electronic annotation /// 0043123 // positive regulation of I-kappaB kinase/NF-kappaB cascade // inferred from mutant phenotype	0005887 // integral to plasma membrane // traceable author statement /// 0016020 // membrane // traceable author statement /// 0016020 // membrane // inferred from electronic annotation /// 0016021 // integral to membrane // inferred from electronic annotation	0004871 // signal transducer activity // inferred from mutant phenotype /// 0004872 // receptor activity // traceable author statement /// 0004872 // receptor activity // inferred from electronic annotation /// 0005315 // inorganic phosphate transmembrane transporter activity // inferred from electronic annotation /// 0005436 // sodium:phosphate symporter activity // traceable author statement //…	chr2:113120078-113137873 (+) // 98.26 // q13
204342_at	-1.65627	down	SLC25A24	29957	0006810 // transport // inferred from electronic annotation	0005739 // mitochondrion // inferred from electronic annotation /// 0005743 // mitochondrial inner membrane // inferred from electronic annotation /// 0016020 // membrane // inferred from electronic annotation /// 0016021 // integral to membrane // inferred from electronic annotation	0005488 // binding // inferred from electronic annotation /// 0005509 // calcium ion binding // inferred from electronic annotation	chr1:108478971-108480249 (-) // 98.69 // p13.3
221037_s_at	-4.67673	down	SLC25A31	83447	0006810 // transport // inferred from electronic annotation	0005739 // mitochondrion // inferred from electronic annotation /// 0005739 // mitochondrion // inferred from direct assay /// 0005743 // mitochondrial inner membrane // inferred from electronic annotation /// 0005929 // cilium // inferred from electronic annotation /// 0016020 // membrane // inferred from electronic annotation /// 0016021 // integral to membrane // inferred from electronic annot…	0005215 // transporter activity // inferred from electronic annotation /// 0005488 // binding // inferred from electronic annotation	chr4:128871023-128914896 (+) // 96.23 // q28.1
201918_at	-1.7397	down	SLC25A36	55186	0006810 // transport // inferred from electronic annotation /// 0032355 // response to estradiol stimulus // inferred from direct assay	0005739 // mitochondrion // inferred from electronic annotation /// 0005743 // mitochondrial inner membrane // inferred from electronic annotation /// 0016020 // membrane // inferred from electronic annotation /// 0016021 // integral to membrane // inferred from electronic annotation	0005215 // transporter activity // inferred from electronic annotation /// 0005488 // binding // inferred from electronic annotation	chr3:142143350-142181473 (+) // 98.51 // q23
205597_at	-6.81861	down	SLC44A4	80736		0016020 // membrane // inferred from electronic annotation /// 0016021 // integral to membrane // inferred from electronic annotation		chr6:31939174-31954736 (-) // 95.31 // p21.32 /// chr6_cox_hap1:3277449-3293018 (-) // 95.31 // /// chr6_qbl_hap2:3078933-3094496 (-) // 95.31 //
219525_at	-3.74144	down	SLC47A1	55244	0006810 // transport // inferred from electronic annotation /// 0006855 // multidrug transport // inferred from electronic annotation	0005886 // plasma membrane // inferred from electronic annotation /// 0016020 // membrane // inferred from electronic annotation /// 0016021 // integral to membrane // inferred from electronic annotation	0015238 // drug transporter activity // inferred from electronic annotation /// 0015297 // antiporter activity // inferred from electronic annotation	chr17:19377758-19422938 (+) // 75.3 // p11.2
207043_s_at	-2.18649	down	SLC6A9	6536	0006810 // transport // inferred from electronic annotation /// 0006810 // transport // traceable author statement /// 0006836 // neurotransmitter transport // inferred from electronic annotation /// 0006865 // amino acid transport // inferred from electronic annotation	0005624 // membrane fraction // traceable author statement /// 0005887 // integral to plasma membrane // traceable author statement /// 0005887 // integral to plasma membrane // inferred from electronic annotation /// 0016020 // membrane // inferred from electronic annotation /// 0016021 // integral to membrane // inferred from electronic annotation	0005283 // sodium:amino acid symporter activity // inferred from electronic annotation /// 0005328 // neurotransmitter:sodium symporter activity // inferred from electronic annotation /// 0015293 // symporter activity // inferred from electronic annotation /// 0015375 // glycine:sodium symporter activity // traceable author statement	chr1:44235741-44255584 (-) // 99.64 // p34.1
206354_at	-5.02027	down	SLCO1B3	28234	0006810 // transport // inferred from electronic annotation /// 0006811 // ion transport // inferred from electronic annotation /// 0015711 // organic anion transport // traceable author statement	0005886 // plasma membrane // not recorded /// 0005886 // plasma membrane // inferred from electronic annotation /// 0005887 // integral to plasma membrane // traceable author statement /// 0009925 // basal plasma membrane // inferred from electronic annotation /// 0016020 // membrane // inferred from electronic annotation /// 0016021 // integral to membrane // inferred from electronic annotation…	0005215 // transporter activity // inferred from electronic annotation /// 0008514 // organic anion transmembrane transporter activity // traceable author statement /// 0015125 // bile acid transmembrane transporter activity // not recorded	chr12:20859894-20960921 (+) // 98.0 // p12.2
213719_s_at	-2.44972	down	SMARCA4	6597	0000122 // negative regulation of transcription from RNA polymerase II promoter // inferred from electronic annotation /// 0001832 // blastocyst growth // inferred from electronic annotation /// 0001835 // blastocyst hatching // inferred from electronic annotation /// 0006338 // chromatin remodeling // inferred from direct assay /// 0006346 // methylation-dependent chromatin silencing // inferred…	0000792 // heterochromatin // inferred from electronic annotation /// 0005634 // nucleus // traceable author statement /// 0005634 // nucleus // inferred from electronic annotation /// 0005634 // nucleus // inferred from direct assay /// 0005654 // nucleoplasm // traceable author statement /// 0016514 // SWI/SNF complex // inferred from direct assay	0000166 // nucleotide binding // inferred from electronic annotation /// 0002039 // p53 binding // inferred from physical interaction /// 0003676 // nucleic acid binding // inferred from electronic annotation /// 0003677 // DNA binding // inferred from electronic annotation /// 0003682 // chromatin binding // inferred from electronic annotation /// 0003700 // transcription factor activity // trac…	chr19:11013143-11033920 (-) // 93.3 // p13.2
202303_x_at	-1.65165	down	SMARCA5	8467	0006333 // chromatin assembly or disassembly // inferred from electronic annotation /// 0006334 // nucleosome assembly // inferred from direct assay /// 0006338 // chromatin remodeling // inferred from electronic annotation /// 0006338 // chromatin remodeling // inferred from direct assay /// 0006338 // chromatin remodeling // traceable author statement /// 0006352 // transcription initiation // …	0000793 // condensed chromosome // inferred from direct assay /// 0005634 // nucleus // inferred from direct assay /// 0005634 // nucleus // inferred from electronic annotation /// 0005654 // nucleoplasm // traceable author statement /// 0016585 // chromatin remodeling complex // inferred from electronic annotation /// 0031213 // RSF complex // inferred from physical interaction	0000166 // nucleotide binding // inferred from electronic annotation /// 0003676 // nucleic acid binding // inferred from electronic annotation /// 0003677 // DNA binding // inferred from direct assay /// 0003677 // DNA binding // inferred from electronic annotation /// 0003702 // RNA polymerase II transcription factor activity // traceable author statement /// 0004386 // helicase activity // tra…	chr4:144654325-144694016 (+) // 99.53 // q31.21
213624_at	-1.57238	down	SMPDL3A	10924	0006685 // sphingomyelin catabolic process // inferred from electronic annotation /// 0008152 // metabolic process // inferred from electronic annotation	0005576 // extracellular region // non-traceable author statement /// 0005576 // extracellular region // inferred from electronic annotation /// 0005615 // extracellular space // inferred from electronic annotation	0004767 // sphingomyelin phosphodiesterase activity // inferred from electronic annotation /// 0005515 // protein binding // inferred from physical interaction /// 0016787 // hydrolase activity // inferred from electronic annotation /// 0016798 // hydrolase activity, acting on glycosyl bonds // inferred from electronic annotation	chr6:123151597-123172805 (+) // 99.16 // q22.31
212666_at	-1.51354	down	SMURF1	57154	0006464 // protein modification process // traceable author statement /// 0006464 // protein modification process // inferred from electronic annotation /// 0006611 // protein export from nucleus // inferred from direct assay /// 0007398 // ectoderm development // traceable author statement /// 0016567 // protein ubiquitination // inferred from direct assay /// 0019941 // modification-dependent p…	0005622 // intracellular // traceable author statement /// 0005622 // intracellular // inferred from electronic annotation /// 0005737 // cytoplasm // inferred from direct assay	0004842 // ubiquitin-protein ligase activity // inferred from direct assay /// 0005515 // protein binding // inferred from electronic annotation /// 0005515 // protein binding // inferred from physical interaction /// 0016874 // ligase activity // inferred from electronic annotation /// 0016881 // acid-amino acid ligase activity // inferred from electronic annotation /// 0046332 // SMAD binding /…	chr7:98462996-98579659 (-) // 97.04 // q22.1
215224_at	-2.56716	down	SNORA21	619505				chr17:34260465-34262886 (-) // 81.42 // q12
207271_x_at	-2.24492	down	SPAG11B	10407	0007283 // spermatogenesis // traceable author statement	0005576 // extracellular region // non-traceable author statement /// 0005576 // extracellular region // inferred from electronic annotation		chr8:7742811-7755862 (+) // 85.58 // p23.1 /// chr8:7295547-7308602 (-) // 86.25 // p23.1
213324_at	-6.37096	down	SRC	6714	0001101 // response to acid // inferred from electronic annotation /// 0006468 // protein amino acid phosphorylation // inferred from electronic annotation /// 0006950 // response to stress // inferred from electronic annotation /// 0007165 // signal transduction // traceable author statement /// 0007172 // signal complex assembly // traceable author statement /// 0007173 // epidermal growth fact…	0005829 // cytosol // not recorded /// 0005886 // plasma membrane // not recorded /// 0005886 // plasma membrane // inferred from electronic annotation /// 0005901 // caveola // inferred from direct assay	0000166 // nucleotide binding // inferred from electronic annotation /// 0004672 // protein kinase activity // inferred from direct assay /// 0004672 // protein kinase activity // inferred from electronic annotation /// 0004713 // protein tyrosine kinase activity // inferred from electronic annotation /// 0004713 // protein tyrosine kinase activity // traceable author statement /// 0004715 // non…	chr20:35458242-35467778 (+) // 83.54 // q11.23
203605_at	-1.53953	down	SRP54	6729	0006614 // SRP-dependent cotranslational protein targeting to membrane // inferred by curator /// 0006614 // SRP-dependent cotranslational protein targeting to membrane // inferred from electronic annotation	0005634 // nucleus // inferred from electronic annotation /// 0005730 // nucleolus // inferred from direct assay /// 0005737 // cytoplasm // inferred from direct assay /// 0005737 // cytoplasm // inferred from electronic annotation /// 0005786 // signal recognition particle, endoplasmic reticulum targeting // inferred from electronic annotation /// 0016607 // nuclear speck // inferred from electr…	0000166 // nucleotide binding // inferred from electronic annotation /// 0003723 // RNA binding // inferred from electronic annotation /// 0003723 // RNA binding // traceable author statement /// 0005515 // protein binding // inferred from physical interaction /// 0005525 // GTP binding // inferred from electronic annotation /// 0008312 // 7S RNA binding // inferred from direct assay /// 0008312 …	chr14:34522133-34568524 (+) // 95.98 // q13.2
51192_at	-1.80975	down	SSH3	54961	0006470 // protein amino acid dephosphorylation // inferred from electronic annotation /// 0016311 // dephosphorylation // inferred from electronic annotation	0005634 // nucleus // inferred from electronic annotation /// 0005737 // cytoplasm // inferred from electronic annotation /// 0005856 // cytoskeleton // inferred from electronic annotation	0004721 // phosphoprotein phosphatase activity // inferred from electronic annotation /// 0004725 // protein tyrosine phosphatase activity // inferred from electronic annotation /// 0008138 // protein tyrosine/serine/threonine phosphatase activity // inferred from electronic annotation /// 0016787 // hydrolase activity // inferred from electronic annotation /// 0016791 // phosphatase activity // …	chr11:66835895-66836639 (+) // 89.07 // q13.1
202223_at	-2.64457	down	STT3A	3703	0006486 // protein amino acid glycosylation // inferred from electronic annotation /// 0018279 // protein amino acid N-linked glycosylation via asparagine // inferred from direct assay	0005624 // membrane fraction // inferred from electronic annotation /// 0005783 // endoplasmic reticulum // inferred from electronic annotation /// 0005789 // endoplasmic reticulum membrane // inferred from electronic annotation /// 0008250 // oligosaccharyltransferase complex // inferred from direct assay /// 0016020 // membrane // inferred from electronic annotation /// 0016021 // integral to m…	0004576 // oligosaccharyl transferase activity // inferred from electronic annotation /// 0004579 // dolichyl-diphosphooligosaccharide-protein glycotransferase activity // traceable author statement /// 0004579 // dolichyl-diphosphooligosaccharide-protein glycotransferase activity // inferred from electronic annotation /// 0016740 // transferase activity // inferred from electronic annotation	chr11:124967951-124996163 (+) // 98.5 // q24.2
217433_at	-1.50566	down	TACC1	6867	0000226 // microtubule cytoskeleton organization // inferred from electronic annotation /// 0007049 // cell cycle // inferred from electronic annotation /// 0008283 // cell proliferation // inferred from electronic annotation /// 0021987 // cerebral cortex development // inferred from electronic annotation /// 0022008 // neurogenesis // inferred from electronic annotation /// 0022027 // interkine…	0005634 // nucleus // inferred from electronic annotation /// 0005737 // cytoplasm // inferred from electronic annotation	0005515 // protein binding // inferred from physical interaction /// 0019904 // protein domain specific binding // inferred from electronic annotation	chr8:38797006-38827450 (-) // 93.42 // p11.23
203887_s_at	-2.00516	down	THBD	7056	0007565 // female pregnancy // inferred from electronic annotation /// 0007596 // blood coagulation // traceable author statement /// 0007596 // blood coagulation // inferred from electronic annotation /// 0009790 // embryonic development // inferred from electronic annotation /// 0010165 // response to X-ray // inferred from electronic annotation /// 0032496 // response to lipopolysaccharide // …	0005615 // extracellular space // inferred from electronic annotation /// 0005886 // plasma membrane // not recorded /// 0005886 // plasma membrane // inferred from electronic annotation /// 0005887 // integral to plasma membrane // traceable author statement /// 0016020 // membrane // inferred from electronic annotation /// 0016021 // integral to membrane // inferred from electronic annotation	0004872 // receptor activity // inferred from electronic annotation /// 0004872 // receptor activity // traceable author statement /// 0004888 // transmembrane receptor activity // inferred from electronic annotation /// 0005488 // binding // inferred from electronic annotation /// 0005509 // calcium ion binding // traceable author statement /// 0005509 // calcium ion binding // inferred from ele…	chr20:22974634-22978683 (-) // 93.63 // p11.21
218848_at	-1.84136	down	THOC6	79228				chr16:3014042-3017751 (+) // 95.47 // p13.3
201450_s_at	-1.6673	down	TIA1	7072	0006915 // apoptosis // inferred from electronic annotation /// 0006917 // induction of apoptosis // traceable author statement		0000166 // nucleotide binding // inferred from electronic annotation /// 0003676 // nucleic acid binding // inferred from electronic annotation /// 0003723 // RNA binding // inferred from electronic annotation /// 0005515 // protein binding // inferred from physical interaction /// 0008143 // poly(A) binding // traceable author statement	chr2:70292319-70329251 (-) // 99.49 // p14
206409_at	-4.99219	down	TIAM1	7074	0007165 // signal transduction // inferred from electronic annotation /// 0007242 // intracellular signaling cascade // inferred from electronic annotation /// 0007264 // small GTPase mediated signal transduction // inferred from electronic annotation /// 0035023 // regulation of Rho protein signal transduction // inferred from electronic annotation /// 0048013 // ephrin receptor signaling pathwa…	0005622 // intracellular // inferred from electronic annotation /// 0005886 // plasma membrane // inferred from electronic annotation	0005057 // receptor signaling protein activity // inferred from electronic annotation /// 0005085 // guanyl-nucleotide exchange factor activity // inferred from electronic annotation /// 0005089 // Rho guanyl-nucleotide exchange factor activity // traceable author statement /// 0005089 // Rho guanyl-nucleotide exchange factor activity // inferred from electronic annotation /// 0005515 // protein …	chr21:31414351-31853161 (-) // 98.53 // q22.11
203093_s_at	-1.71665	down	TIMM44	10469	0006626 // protein targeting to mitochondrion // traceable author statement /// 0006810 // transport // inferred from electronic annotation /// 0006886 // intracellular protein transport // inferred from electronic annotation /// 0015031 // protein transport // inferred from electronic annotation /// 0065002 // intracellular protein transmembrane transport // inferred from electronic annotation	0005739 // mitochondrion // inferred from electronic annotation /// 0005743 // mitochondrial inner membrane // inferred from electronic annotation /// 0005744 // mitochondrial inner membrane presequence translocase complex // inferred from electronic annotation /// 0005759 // mitochondrial matrix // traceable author statement /// 0016020 // membrane // inferred from electronic annotation	0000166 // nucleotide binding // inferred from electronic annotation /// 0004872 // receptor activity // inferred from electronic annotation /// 0005515 // protein binding // inferred from physical interaction /// 0005524 // ATP binding // inferred from electronic annotation /// 0015450 // P-P-bond-hydrolysis-driven protein transmembrane transporter activity // inferred from electronic annotation	chr19:7897994-7914566 (-) // 99.32 // p13.2
218113_at	-1.87472	down	TMEM2	23670		0016020 // membrane // inferred from electronic annotation /// 0016021 // integral to membrane // traceable author statement /// 0016021 // integral to membrane // inferred from electronic annotation		chr9:73488102-73573228 (-) // 98.39 // q21.13
217743_s_at	-1.66872	down	TMEM30A	55754		0016020 // membrane // inferred from electronic annotation /// 0016021 // integral to membrane // inferred from electronic annotation		chr6:76020050-76051221 (-) // 97.37 // q14.1
202644_s_at	-1.55965	down	TNFAIP3	7128	0006915 // apoptosis // inferred from electronic annotation /// 0006916 // anti-apoptosis // non-traceable author statement /// 0019941 // modification-dependent protein catabolic process // inferred from electronic annotation /// 0043124 // negative regulation of I-kappaB kinase/NF-kappaB cascade // inferred from direct assay	0005634 // nucleus // inferred from direct assay /// 0005634 // nucleus // inferred from electronic annotation /// 0005737 // cytoplasm // inferred from electronic annotation /// 0005737 // cytoplasm // inferred from direct assay /// 0005813 // centrosome // inferred from direct assay	0003677 // DNA binding // inferred from electronic annotation /// 0005515 // protein binding // inferred from physical interaction /// 0005515 // protein binding // inferred from electronic annotation /// 0008233 // peptidase activity // inferred from electronic annotation /// 0008234 // cysteine-type peptidase activity // inferred from electronic annotation /// 0008270 // zinc ion binding // inf…	chr6:138230273-138246135 (+) // 99.55 // q23.3
210654_at	-2.85716	down	TNFRSF10D	8793	0006915 // apoptosis // inferred from electronic annotation /// 0006916 // anti-apoptosis // traceable author statement /// 0007165 // signal transduction // traceable author statement	0016020 // membrane // inferred from electronic annotation /// 0016021 // integral to membrane // inferred from electronic annotation	0004872 // receptor activity // inferred from electronic annotation /// 0004888 // transmembrane receptor activity // traceable author statement /// 0005515 // protein binding // inferred from physical interaction	chr8:23051234-23077472 (-) // 99.92 // p21.3
213593_s_at	-1.92414	down	TRA2A	29896	0000398 // nuclear mRNA splicing, via spliceosome // inferred from direct assay /// 0006397 // mRNA processing // inferred from electronic annotation /// 0008380 // RNA splicing // inferred from electronic annotation	0005634 // nucleus // inferred from direct assay /// 0005634 // nucleus // inferred from electronic annotation	0000166 // nucleotide binding // inferred from electronic annotation /// 0003676 // nucleic acid binding // inferred from electronic annotation /// 0003723 // RNA binding // inferred from electronic annotation /// 0042802 // identical protein binding // inferred from electronic annotation	chr7:23536757-23538095 (-) // 99.25 // p15.3
203148_s_at	-1.91071	down	TRIM14	9830	0007386 // compartment specification // inferred from direct assay	0005622 // intracellular // inferred from electronic annotation /// 0005737 // cytoplasm // inferred from direct assay	0005515 // protein binding // traceable author statement /// 0008270 // zinc ion binding // inferred from electronic annotation /// 0046872 // metal ion binding // inferred from electronic annotation	chr9:99886457-99921301 (-) // 80.31 // q22.33
213293_s_at	-1.65093	down	TRIM22	10346	0006355 // regulation of transcription, DNA-dependent // traceable author statement /// 0006457 // protein folding // inferred from electronic annotation /// 0006955 // immune response // traceable author statement /// 0009615 // response to virus // traceable author statement /// 0020027 // hemoglobin metabolic process // inferred from electronic annotation /// 0030097 // hemopoiesis // inferred…	0005622 // intracellular // inferred from electronic annotation /// 0005634 // nucleus // traceable author statement	0003700 // transcription factor activity // traceable author statement /// 0003714 // transcription corepressor activity // traceable author statement /// 0005515 // protein binding // inferred from electronic annotation /// 0008270 // zinc ion binding // inferred from electronic annotation /// 0030492 // hemoglobin binding // inferred from electronic annotation /// 0046872 // metal ion binding /…	chr11:5687169-5688578 (+) // 51.77 // p15.4
204391_x_at	-1.53955	down	TRIM24	8805	0006350 // transcription // inferred from electronic annotation /// 0006355 // regulation of transcription, DNA-dependent // inferred from electronic annotation /// 0006366 // transcription from RNA polymerase II promoter // traceable author statement	0005622 // intracellular // inferred from electronic annotation /// 0005634 // nucleus // traceable author statement /// 0005634 // nucleus // inferred from electronic annotation	0003677 // DNA binding // inferred from electronic annotation /// 0003713 // transcription coactivator activity // traceable author statement /// 0005102 // receptor binding // traceable author statement /// 0005515 // protein binding // inferred from electronic annotation /// 0008270 // zinc ion binding // inferred from electronic annotation /// 0032183 // SUMO binding // inferred from physical …	chr7:137795719-137920870 (+) // 95.9 // q34
221044_s_at	-1.69652	down	TRIM34 /// TRIM6-TRIM34	445372 /// 53840		0005622 // intracellular // inferred from electronic annotation /// 0005737 // cytoplasm // inferred from electronic annotation	0005515 // protein binding // inferred from electronic annotation /// 0008270 // zinc ion binding // inferred from electronic annotation /// 0046872 // metal ion binding // inferred from electronic annotation	chr11:5574530-5622199 (+) // 92.95 // p15.4
220544_at	-2.00099	down	TSKS	60385			0005515 // protein binding // inferred from physical interaction	chr19:54934822-54958327 (-) // 93.65 // q13.33
219481_at	-2.09123	down	TTC13	79573			0005488 // binding // inferred from electronic annotation	chr1:229108613-229127279 (-) // 98.09 // q42.2
207349_s_at	-4.04268	down	UCP3	7352	0000303 // response to superoxide // inferred from electronic annotation /// 0001666 // response to hypoxia // inferred from electronic annotation /// 0006629 // lipid metabolic process // traceable author statement /// 0006631 // fatty acid metabolic process // inferred from electronic annotation /// 0006810 // transport // inferred from electronic annotation /// 0006839 // mitochondrial transpo…	0005739 // mitochondrion // traceable author statement /// 0005739 // mitochondrion // inferred from electronic annotation /// 0005743 // mitochondrial inner membrane // traceable author statement /// 0005743 // mitochondrial inner membrane // inferred from electronic annotation /// 0016020 // membrane // inferred from electronic annotation /// 0016021 // integral to membrane // inferred from ele…	0005215 // transporter activity // traceable author statement /// 0005488 // binding // inferred from electronic annotation /// 0017077 // oxidative phosphorylation uncoupler activity // inferred from electronic annotation	chr11:73392374-73397778 (-) // 99.15 // q13.4
212996_s_at	-1.54628	down	URB1	9875		0005634 // nucleus // inferred from electronic annotation /// 0005730 // nucleolus // non-traceable author statement	0005488 // binding // inferred from electronic annotation /// 0005515 // protein binding // inferred from physical interaction	chr21:32605200-32687021 (-) // 93.79 // q22.11
221518_s_at	-2.11192	down	USP47	55031	0006511 // ubiquitin-dependent protein catabolic process // inferred from electronic annotation /// 0019941 // modification-dependent protein catabolic process // inferred from electronic annotation		0004221 // ubiquitin thiolesterase activity // inferred from electronic annotation /// 0008233 // peptidase activity // inferred from electronic annotation /// 0008234 // cysteine-type peptidase activity // inferred from electronic annotation /// 0016787 // hydrolase activity // inferred from electronic annotation	chr11:11928565-11937451 (+) // 99.73 // p15.3
202205_at	-1.68709	down	VASP	7408	0001843 // neural tube closure // inferred from electronic annotation /// 0007411 // axon guidance // inferred from electronic annotation /// 0030036 // actin cytoskeleton organization // inferred from electronic annotation	0005737 // cytoplasm // inferred from electronic annotation /// 0005737 // cytoplasm // inferred from direct assay /// 0005856 // cytoskeleton // inferred from electronic annotation /// 0005886 // plasma membrane // inferred from electronic annotation /// 0005925 // focal adhesion // inferred from direct assay /// 0005925 // focal adhesion // inferred from electronic annotation /// 0015629 // act…	0003779 // actin binding // inferred from electronic annotation /// 0005515 // protein binding // inferred from electronic annotation /// 0017124 // SH3 domain binding // inferred from electronic annotation	chr19:50702639-50722078 (+) // 94.38 // q13.32
212038_s_at	-1.5185	down	VDAC1	7416	0001662 // behavioral fear response // inferred from electronic annotation /// 0006810 // transport // inferred from electronic annotation /// 0006811 // ion transport // inferred from electronic annotation /// 0006820 // anion transport // traceable author statement /// 0006820 // anion transport // inferred from electronic annotation /// 0006915 // apoptosis // inferred from electronic annotati…	0005739 // mitochondrion // traceable author statement /// 0005739 // mitochondrion // inferred from electronic annotation /// 0005741 // mitochondrial outer membrane // traceable author statement /// 0005741 // mitochondrial outer membrane // inferred from electronic annotation /// 0005743 // mitochondrial inner membrane // inferred from electronic annotation /// 0005886 // plasma membrane // in…	0005515 // protein binding // inferred from physical interaction /// 0008308 // voltage-gated anion channel activity // traceable author statement /// 0008308 // voltage-gated anion channel activity // inferred from electronic annotation	chrX:80071583-80073369 (+) // 92.57 // q21.1 /// chr5:133335504-133356608 (-) // 91.56 // q31.1 /// chrX:49283185-49284959 (-) // 90.97 // p11.23 /// chrX:91123445-91125227 (-) // 85.25 // q21.31
219060_at	-1.90488	down	WDYHV1	55093				chr8:124498145-124523441 (+) // 90.06 // q24.13
219478_at	-1.71137	down	WFDC1	58189	0030308 // negative regulation of cell growth // non-traceable author statement	0005576 // extracellular region // inferred from electronic annotation /// 0005615 // extracellular space // non-traceable author statement	0004866 // endopeptidase inhibitor activity // inferred from electronic annotation /// 0004867 // serine-type endopeptidase inhibitor activity // inferred from electronic annotation /// 0030414 // peptidase inhibitor activity // inferred from electronic annotation	chr16:82885901-82920950 (+) // 85.41 // q24.1
220327_at	-3.99354	down	VGLL3	389136	0006350 // transcription // inferred from electronic annotation /// 0006355 // regulation of transcription, DNA-dependent // inferred from electronic annotation /// 0045449 // regulation of transcription // inferred from electronic annotation	0005634 // nucleus // inferred from electronic annotation	0030528 // transcription regulator activity // inferred from electronic annotation	chr3:87069814-87071360 (-) // 71.62 // p12.1
201295_s_at	-2.59861	down	WSB1	26118	0007242 // intracellular signaling cascade // inferred from electronic annotation /// 0019941 // modification-dependent protein catabolic process // inferred from electronic annotation	0005622 // intracellular // inferred from direct assay /// 0005739 // mitochondrion // inferred from direct assay	0005515 // protein binding // inferred from physical interaction /// 0016301 // kinase activity // inferred from electronic annotation	chr17:22645265-22665051 (+) // 92.35 // q11.1
203959_s_at	-1.52675	down	ZBTB40	9923	0006350 // transcription // inferred from electronic annotation /// 0006355 // regulation of transcription, DNA-dependent // inferred from electronic annotation	0005622 // intracellular // inferred from electronic annotation /// 0005634 // nucleus // inferred from electronic annotation	0003676 // nucleic acid binding // inferred from electronic annotation /// 0003677 // DNA binding // inferred from electronic annotation /// 0005515 // protein binding // inferred from electronic annotation /// 0008270 // zinc ion binding // inferred from electronic annotation /// 0046872 // metal ion binding // inferred from electronic annotation	chr1:22711402-22729765 (+) // 92.99 // p36.12
214751_at	-1.92624	down	ZNF468	90333	0006350 // transcription // inferred from electronic annotation /// 0006355 // regulation of transcription, DNA-dependent // inferred from electronic annotation	0005622 // intracellular // inferred from electronic annotation /// 0005634 // nucleus // inferred from electronic annotation	0003676 // nucleic acid binding // inferred from electronic annotation /// 0003677 // DNA binding // inferred from electronic annotation /// 0008270 // zinc ion binding // inferred from electronic annotation /// 0046872 // metal ion binding // inferred from electronic annotation	chr19:58033850-58037173 (-) // 75.21 // q13.41
221869_at	-4.05193	down	ZNF512B	57473	0006350 // transcription // inferred from electronic annotation /// 0006355 // regulation of transcription, DNA-dependent // inferred from electronic annotation	0005622 // intracellular // inferred from electronic annotation /// 0005634 // nucleus // inferred from electronic annotation	0003677 // DNA binding // inferred from electronic annotation /// 0008270 // zinc ion binding // inferred from electronic annotation /// 0046872 // metal ion binding // inferred from electronic annotation	chr20:62058498-62069753 (-) // 97.35 // q13.33
220617_s_at	-2.47491	down	ZNF532	55205	0006350 // transcription // inferred from electronic annotation /// 0006355 // regulation of transcription, DNA-dependent // inferred from electronic annotation	0005622 // intracellular // inferred from electronic annotation /// 0005634 // nucleus // inferred from electronic annotation	0003677 // DNA binding // inferred from electronic annotation /// 0008270 // zinc ion binding // inferred from electronic annotation /// 0046872 // metal ion binding // inferred from electronic annotation	chr10:79162679-79167415 (+) // 95.26 // q22.3 /// chr18:54738537-54804164 (+) // 97.38 // q21.32 /// chr2:110123802-110127124 (+) // 92.93 // q13 /// chr1:240605368-240607357 (-) // 57.39 // q43 /// chr2:110551248-110554569 (-) // 92.87 // q13 /// chr22:15717026-15720339 (-) // 92.37 // q11.1
218349_s_at	-2.98059	down	ZWILCH	55055	0007049 // cell cycle // inferred from electronic annotation /// 0007067 // mitosis // inferred from electronic annotation /// 0007093 // mitotic cell cycle checkpoint // inferred from mutant phenotype /// 0051301 // cell division // inferred from electronic annotation	0000776 // kinetochore // inferred from direct assay /// 0000777 // condensed chromosome kinetochore // inferred from electronic annotation	0005515 // protein binding // inferred from physical interaction	chr15:64593416-64626097 (+) // 99.04 // q22.31
