# Supplementary material for: Activation of Wnt/β-Catenin Pathway in Monocytes Derived from Chronic Kidney Disease Patients
Source: PLoS One. 2013 Jul 23;8(7):e68937. doi: 10.1371/journal.pone.0068937 (PMC3720736; doi:10.1371/journal.pone.0068937)
Supplement: Table S2 — Up-regulated genes in patients (P) versus healthy (H) 1.5 fold changes. (XLSX) [file pone.0068937.s002.xlsx]

## Sheet: Up-regulate in P vs H 1.5 fold
Table S2. Genes up-regulated in patients (P) versus healthy (H) 1.5 fold change
Probe number	Fold change([P] vs [H])	Regulation([P] vs [H])	Gene Symbol	Entrez Gene	Gene Ontology Biological Process	Gene Ontology Cellular Component	Gene Ontology Molecular Function	Alignments
219488_at	2.99398	up	A4GALT	53947	0006688 // glycosphingolipid biosynthetic process // non-traceable author statement /// 0007009 // plasma membrane organization // inferred from direct assay /// 0008610 // lipid biosynthetic process // inferred from electronic annotation	0000139 // Golgi membrane // inferred from electronic annotation /// 0005624 // membrane fraction // inferred from direct assay /// 0005794 // Golgi apparatus // inferred from electronic annotation /// 0005795 // Golgi stack // inferred from electronic annotation /// 0016020 // membrane // inferred from electronic annotation /// 0016021 // integral to membrane // inferred from electronic annotati…	0008378 // galactosyltransferase activity // inferred from direct assay /// 0008378 // galactosyltransferase activity // inferred from electronic annotation /// 0016740 // transferase activity // inferred from electronic annotation /// 0016757 // transferase activity, transferring glycosyl groups // inferred from electronic annotation /// 0050512 // lactosylceramide 4-alpha-galactosyltransferase …	chr22:41418071-41421527 (-) // 99.34 // q13.2
207225_at	2.07348	up	AANAT	15	0007623 // circadian rhythm // traceable author statement /// 0008152 // metabolic process // inferred from electronic annotation		0004059 // aralkylamine N-acetyltransferase activity // traceable author statement /// 0004059 // aralkylamine N-acetyltransferase activity // inferred from electronic annotation /// 0004060 // arylamine N-acetyltransferase activity // inferred from electronic annotation /// 0008080 // N-acetyltransferase activity // inferred from electronic annotation /// 0008415 // acyltransferase activity // i…	chr17:71975245-71977793 (+) // 98.92 // q25.1
209735_at	1.59022	up	ABCG2	9429	0006810 // transport // traceable author statement /// 0006810 // transport // inferred from electronic annotation /// 0042493 // response to drug // traceable author statement	0005886 // plasma membrane // inferred from electronic annotation /// 0016020 // membrane // inferred from electronic annotation /// 0016021 // integral to membrane // traceable author statement /// 0016021 // integral to membrane // inferred from electronic annotation	0000166 // nucleotide binding // inferred from electronic annotation /// 0005215 // transporter activity // traceable author statement /// 0005515 // protein binding // inferred from physical interaction /// 0005524 // ATP binding // traceable author statement /// 0005524 // ATP binding // inferred from electronic annotation /// 0008559 // xenobiotic-transporting ATPase activity // traceable auth…	chr4:89232224-89298777 (-) // 98.72 // q22.1
210461_s_at	2.01763	up	ABLIM1	3983	0007010 // cytoskeleton organization // inferred from electronic annotation /// 0007601 // visual perception // traceable author statement /// 0009887 // organ morphogenesis // traceable author statement	0005737 // cytoplasm // inferred from electronic annotation /// 0005856 // cytoskeleton // inferred from electronic annotation /// 0015629 // actin cytoskeleton // traceable author statement	0003779 // actin binding // traceable author statement /// 0003779 // actin binding // inferred from electronic annotation /// 0005515 // protein binding // inferred from physical interaction /// 0008270 // zinc ion binding // inferred from electronic annotation /// 0046872 // metal ion binding // inferred from electronic annotation	chr10:116185209-116276584 (-) // 97.64 // q25.3
209608_s_at	2.10284	up	ACAT2	39	0006629 // lipid metabolic process // traceable author statement /// 0006629 // lipid metabolic process // inferred by curator /// 0008152 // metabolic process // inferred from electronic annotation	0005737 // cytoplasm // traceable author statement /// 0005737 // cytoplasm // inferred from direct assay /// 0005737 // cytoplasm // inferred from electronic annotation	0003824 // catalytic activity // inferred from electronic annotation /// 0003985 // acetyl-CoA C-acetyltransferase activity // inferred from electronic annotation /// 0003985 // acetyl-CoA C-acetyltransferase activity // inferred from direct assay /// 0005515 // protein binding // inferred from physical interaction /// 0008415 // acyltransferase activity // inferred from electronic annotation ///…	chr6:160103098-160120072 (+) // 98.07 // q25.3
216103_at	2.34238	up	ACOT11	26027	0006631 // fatty acid metabolic process // non-traceable author statement /// 0007242 // intracellular signaling cascade // non-traceable author statement /// 0009266 // response to temperature stimulus // inferred from sequence or structural similarity	0005737 // cytoplasm // inferred by curator /// 0005737 // cytoplasm // inferred from electronic annotation /// 0016020 // membrane // inferred from electronic annotation /// 0016021 // integral to membrane // inferred from electronic annotation	0004091 // carboxylesterase activity // inferred from electronic annotation /// 0005488 // binding // inferred from electronic annotation /// 0016291 // acyl-CoA thioesterase activity // traceable author statement /// 0016787 // hydrolase activity // inferred from electronic annotation	chr1:54786499-54877443 (+) // 31.73 // p32.3
204565_at	2.04534	up	ACOT13	55856		0005739 // mitochondrion // inferred from electronic annotation	0016787 // hydrolase activity // inferred from electronic annotation	chr6:24775276-24809919 (+) // 97.28 // p22.2
205364_at	2.46797	up	ACOX2	8309	0006629 // lipid metabolic process // inferred from electronic annotation /// 0006631 // fatty acid metabolic process // inferred from electronic annotation /// 0006635 // fatty acid beta-oxidation // inferred from electronic annotation /// 0008152 // metabolic process // inferred from electronic annotation /// 0008206 // bile acid metabolic process // traceable author statement /// 0055114 // ox…	0005777 // peroxisome // non-traceable author statement /// 0005777 // peroxisome // inferred from electronic annotation	0003995 // acyl-CoA dehydrogenase activity // inferred from electronic annotation /// 0003997 // acyl-CoA oxidase activity // traceable author statement /// 0003997 // acyl-CoA oxidase activity // inferred from electronic annotation /// 0009055 // electron carrier activity // inferred from electronic annotation /// 0016491 // oxidoreductase activity // inferred from electronic annotation /// 0016…	chr3:58465903-58495965 (-) // 99.82 // p14.3
202767_at	1.59438	up	ACP2	53	0001501 // skeletal system development // inferred from electronic annotation /// 0007040 // lysosome organization // inferred from electronic annotation /// 0010033 // response to organic substance // inferred from electronic annotation	0005764 // lysosome // inferred from electronic annotation /// 0005765 // lysosomal membrane // inferred from electronic annotation /// 0016020 // membrane // inferred from electronic annotation /// 0016021 // integral to membrane // traceable author statement /// 0016021 // integral to membrane // inferred from electronic annotation /// 0019717 // synaptosome // inferred from electronic annotati…	0001784 // phosphotyrosine binding // inferred from electronic annotation /// 0003993 // acid phosphatase activity // traceable author statement /// 0003993 // acid phosphatase activity // inferred from electronic annotation /// 0004721 // phosphoprotein phosphatase activity // inferred from electronic annotation /// 0016787 // hydrolase activity // inferred from electronic annotation	chr11:47217428-47226939 (-) // 99.95 // p11.2
206014_at	1.86666	up	ACTL6B	51412	0006325 // establishment or maintenance of chromatin architecture // non-traceable author statement /// 0006350 // transcription // inferred from electronic annotation /// 0006355 // regulation of transcription, DNA-dependent // inferred from electronic annotation /// 0016568 // chromatin modification // inferred from electronic annotation	0005634 // nucleus // inferred from direct assay /// 0005634 // nucleus // inferred from electronic annotation /// 0016514 // SWI/SNF complex // inferred from sequence or structural similarity /// 0016514 // SWI/SNF complex // inferred from electronic annotation	0005200 // structural constituent of cytoskeleton // traceable author statement /// 0005515 // protein binding // inferred from sequence or structural similarity /// 0005515 // protein binding // inferred from electronic annotation /// 0005515 // protein binding // inferred from physical interaction /// 0005524 // ATP binding // inferred from electronic annotation	chr7:100078663-100091986 (-) // 99.87 // q22.1
220501_at	1.99536	up	ACTL7A	10881		0001673 // male germ cell nucleus // inferred from electronic annotation /// 0005737 // cytoplasm // inferred from electronic annotation /// 0005856 // cytoskeleton // traceable author statement /// 0005856 // cytoskeleton // inferred from electronic annotation /// 0009434 // microtubule-based flagellum // inferred from electronic annotation	0005200 // structural constituent of cytoskeleton // traceable author statement /// 0005515 // protein binding // inferred from electronic annotation	chr9:110664423-110665856 (+) // 99.93 // q31.3
206891_at	2.343	up	ACTN3	89	0042981 // regulation of apoptosis // non-traceable author statement /// 0048041 // focal adhesion formation // inferred from mutant phenotype	0005884 // actin filament // traceable author statement /// 0005925 // focal adhesion // inferred from mutant phenotype /// 0031143 // pseudopodium // traceable author statement	0003779 // actin binding // inferred from electronic annotation /// 0005178 // integrin binding // traceable author statement /// 0005509 // calcium ion binding // inferred from electronic annotation /// 0005515 // protein binding // inferred from physical interaction /// 0008307 // structural constituent of muscle // traceable author statement /// 0042803 // protein homodimerization activity // …	chr11:66070966-66087373 (+) // 99.06 // q13.1
207423_s_at	2.97512	up	ADAM20	8748	0006508 // proteolysis // inferred from electronic annotation /// 0007338 // single fertilization // traceable author statement	0016020 // membrane // inferred from electronic annotation /// 0016021 // integral to membrane // inferred from electronic annotation	0004222 // metalloendopeptidase activity // inferred from electronic annotation /// 0008233 // peptidase activity // inferred from electronic annotation /// 0008237 // metallopeptidase activity // inferred from electronic annotation /// 0008237 // metallopeptidase activity // traceable author statement /// 0008270 // zinc ion binding // inferred from electronic annotation /// 0016787 // hydrolase…	chr14:70058831-70061255 (-) // 97.34 // q24.2
221421_s_at	1.54355	up	ADAMTS12	81792	0006508 // proteolysis // inferred from electronic annotation	0005576 // extracellular region // inferred from electronic annotation /// 0005578 // proteinaceous extracellular matrix // inferred from electronic annotation /// 0031012 // extracellular matrix // inferred from electronic annotation	0004222 // metalloendopeptidase activity // inferred from electronic annotation /// 0008233 // peptidase activity // inferred from electronic annotation /// 0008237 // metallopeptidase activity // inferred from electronic annotation /// 0008270 // zinc ion binding // inferred from electronic annotation /// 0016787 // hydrolase activity // inferred from electronic annotation /// 0046872 // metal i…	chr5:33563042-33928054 (-) // 99.65 // p13.3
90265_at	1.72308	up	ADAP1	11033	0007166 // cell surface receptor linked signal transduction // traceable author statement /// 0032312 // regulation of ARF GTPase activity // inferred from electronic annotation /// 0043087 // regulation of GTPase activity // inferred from mutant phenotype	0005634 // nucleus // inferred from direct assay /// 0005634 // nucleus // inferred from electronic annotation /// 0005737 // cytoplasm // inferred from direct assay /// 0005737 // cytoplasm // inferred from electronic annotation /// 0005886 // plasma membrane // inferred from direct assay	0005096 // GTPase activator activity // inferred from electronic annotation /// 0005515 // protein binding // inferred from physical interaction /// 0008060 // ARF GTPase activator activity // inferred from direct assay /// 0008060 // ARF GTPase activator activity // inferred from electronic annotation /// 0008270 // zinc ion binding // inferred from electronic annotation /// 0043533 // inositol …	chr7:904070-904547 (-) // 88.15 // p22.3
207999_s_at	1.91426	up	ADARB1	104	0006396 // RNA processing // inferred from electronic annotation /// 0006397 // mRNA processing // inferred from electronic annotation	0005622 // intracellular // inferred from electronic annotation	0003723 // RNA binding // inferred from electronic annotation /// 0003725 // double-stranded RNA binding // inferred from electronic annotation /// 0004000 // adenosine deaminase activity // inferred from electronic annotation /// 0008270 // zinc ion binding // inferred from electronic annotation /// 0016787 // hydrolase activity // inferred from electronic annotation /// 0046872 // metal ion bin…	chr21:45318942-45467806 (+) // 96.83 // q22.3
213245_at	3.3313	up	ADCY1	107	0006171 // cAMP biosynthetic process // non-traceable author statement /// 0006171 // cAMP biosynthetic process // inferred from electronic annotation /// 0007242 // intracellular signaling cascade // inferred from electronic annotation /// 0007616 // long-term memory // inferred from electronic annotation /// 0009190 // cyclic nucleotide biosynthetic process // inferred from electronic annotatio…	0016020 // membrane // inferred from electronic annotation /// 0016021 // integral to membrane // non-traceable author statement /// 0016021 // integral to membrane // inferred from electronic annotation	0000287 // magnesium ion binding // inferred from electronic annotation /// 0004016 // adenylate cyclase activity // inferred from electronic annotation /// 0005516 // calmodulin binding // non-traceable author statement /// 0005516 // calmodulin binding // inferred from electronic annotation /// 0008294 // calcium- and calmodulin-responsive adenylate cyclase activity // non-traceable author stat…	chr7:45726891-45729237 (+) // 88.84 // p13
217761_at	1.57116	up	ADI1	55256	0008652 // amino acid biosynthetic process // inferred from electronic annotation /// 0009086 // methionine biosynthetic process // inferred from electronic annotation /// 0019509 // methionine salvage // inferred from direct assay /// 0019509 // methionine salvage // inferred from electronic annotation /// 0055114 // oxidation reduction // inferred from electronic annotation	0005634 // nucleus // inferred from direct assay /// 0005634 // nucleus // inferred from electronic annotation /// 0005737 // cytoplasm // inferred from direct assay /// 0005886 // plasma membrane // inferred from direct assay /// 0005886 // plasma membrane // inferred from electronic annotation /// 0016020 // membrane // inferred from electronic annotation	0005515 // protein binding // inferred from physical interaction /// 0016151 // nickel ion binding // inferred from electronic annotation /// 0016491 // oxidoreductase activity // inferred from direct assay /// 0016491 // oxidoreductase activity // inferred from electronic annotation /// 0016702 // oxidoreductase activity, acting on single donors with incorporation of molecular oxygen, incorporat…	chr2:3480697-3502306 (-) // 98.22 // p25.3
206171_at	1.58687	up	ADORA3	140	0006954 // inflammatory response // traceable author statement /// 0007165 // signal transduction // traceable author statement /// 0007165 // signal transduction // inferred from electronic annotation /// 0007186 // G-protein coupled receptor protein signaling pathway // inferred from electronic annotation /// 0007190 // activation of adenylate cyclase activity // traceable author statement /// …	0005886 // plasma membrane // inferred from electronic annotation /// 0005887 // integral to plasma membrane // traceable author statement /// 0016020 // membrane // inferred from electronic annotation /// 0016021 // integral to membrane // inferred from electronic annotation	0001609 // adenosine receptor activity, G-protein coupled // inferred from electronic annotation /// 0004871 // signal transducer activity // inferred from electronic annotation /// 0004872 // receptor activity // inferred from electronic annotation /// 0004930 // G-protein coupled receptor activity // inferred from electronic annotation	chr1:111843577-111848266 (-) // 99.73 // p13.2
210081_at	1.58388	up	AGER	177	0006810 // transport // inferred from electronic annotation /// 0006954 // inflammatory response // traceable author statement /// 0007166 // cell surface receptor linked signal transduction // traceable author statement /// 0007259 // JAK-STAT cascade // inferred from electronic annotation /// 0007399 // nervous system development // inferred from electronic annotation /// 0007420 // brain devel…	0005576 // extracellular region // inferred from electronic annotation /// 0005615 // extracellular space // inferred from electronic annotation /// 0005886 // plasma membrane // non-traceable author statement /// 0005886 // plasma membrane // inferred from electronic annotation /// 0005887 // integral to plasma membrane // traceable author statement /// 0009925 // basal plasma membrane // inferr…	0004872 // receptor activity // inferred from electronic annotation /// 0004872 // receptor activity // traceable author statement /// 0004888 // transmembrane receptor activity // traceable author statement /// 0005515 // protein binding // inferred from physical interaction /// 0005515 // protein binding // inferred from electronic annotation /// 0050785 // advanced glycation end-product recept…	chr6:32256868-32260001 (-) // 99.92 // p21.32 /// chr6_cox_hap1:3556078-3559211 (-) // 100.0 // /// chr6_qbl_hap2:3363857-3366990 (-) // 100.0 //
207823_s_at	3.80752	up	AIF1	199	0006950 // response to stress // traceable author statement /// 0006954 // inflammatory response // traceable author statement /// 0007050 // cell cycle arrest // traceable author statement /// 0008285 // negative regulation of cell proliferation // traceable author statement	0005634 // nucleus // traceable author statement	0005509 // calcium ion binding // inferred from electronic annotation	chr6:31691276-31692777 (+) // 100.0 // p21.33 /// chr6_cox_hap1:3029422-3030923 (+) // 100.0 // /// chr6_qbl_hap2:2830885-2832386 (+) // 100.0 //
204348_s_at	1.71838	up	AK3L1	205	0006139 // nucleobase, nucleoside, nucleotide and nucleic acid metabolic process // inferred from electronic annotation	0005739 // mitochondrion // inferred from electronic annotation /// 0005759 // mitochondrial matrix // inferred from electronic annotation	0000166 // nucleotide binding // inferred from electronic annotation /// 0004017 // adenylate kinase activity // inferred from electronic annotation /// 0005524 // ATP binding // inferred from electronic annotation /// 0005525 // GTP binding // inferred from electronic annotation /// 0016301 // kinase activity // inferred from electronic annotation /// 0016740 // transferase activity // inferred …	chr1:65386494-65465286 (+) // 99.0 // p31.3 /// chr17:26696478-26698170 (+) // 97.01 // q11.2 /// chr12:31659132-31660784 (-) // 94.61 // p11.21
221718_s_at	1.65624	up	AKAP13	11214	0007242 // intracellular signaling cascade // inferred from electronic annotation /// 0035023 // regulation of Rho protein signal transduction // inferred from electronic annotation	0005622 // intracellular // inferred from electronic annotation /// 0005624 // membrane fraction // traceable author statement /// 0005634 // nucleus // inferred from electronic annotation /// 0005737 // cytoplasm // inferred from electronic annotation /// 0016020 // membrane // inferred from electronic annotation	0004691 // cAMP-dependent protein kinase activity // non-traceable author statement /// 0004871 // signal transducer activity // traceable author statement /// 0005085 // guanyl-nucleotide exchange factor activity // inferred from electronic annotation /// 0005089 // Rho guanyl-nucleotide exchange factor activity // inferred from electronic annotation /// 0005515 // protein binding // inferred fr…	chr15:83924568-84029109 (+) // 99.34 // q25.3
207800_at	4.47288	up	AKAP5	9495	0006605 // protein targeting // inferred from electronic annotation /// 0007165 // signal transduction // non-traceable author statement /// 0007165 // signal transduction // inferred from electronic annotation /// 0007268 // synaptic transmission // traceable author statement	0005886 // plasma membrane // non-traceable author statement /// 0016020 // membrane // inferred from electronic annotation	0005515 // protein binding // inferred from electronic annotation /// 0005515 // protein binding // inferred from physical interaction /// 0005516 // calmodulin binding // inferred from electronic annotation /// 0016301 // kinase activity // inferred from electronic annotation /// 0051018 // protein kinase A binding // traceable author statement	chr14:64003577-64006178 (+) // 85.41 // q23.3
218444_at	3.43544	up	ALG12	79087	0006457 // protein folding // non-traceable author statement /// 0006487 // protein amino acid N-linked glycosylation // inferred from genetic interaction /// 0006506 // GPI anchor biosynthetic process // inferred from electronic annotation	0005783 // endoplasmic reticulum // non-traceable author statement /// 0005783 // endoplasmic reticulum // inferred from electronic annotation /// 0005789 // endoplasmic reticulum membrane // inferred from electronic annotation /// 0016020 // membrane // inferred from electronic annotation /// 0016021 // integral to membrane // inferred from electronic annotation /// 0031227 // intrinsic to endop…	0000009 // alpha-1,6-mannosyltransferase activity // inferred by curator /// 0016740 // transferase activity // inferred from electronic annotation /// 0016757 // transferase activity, transferring glycosyl groups // inferred from electronic annotation	chr22:48682869-48697957 (-) // 99.19 // q13.33
214220_s_at	1.50628	up	ALMS1	7840	0007601 // visual perception // inferred from electronic annotation /// 0007605 // sensory perception of sound // inferred from electronic annotation /// 0050896 // response to stimulus // inferred from electronic annotation	0005737 // cytoplasm // inferred from electronic annotation /// 0005813 // centrosome // inferred from direct assay /// 0005813 // centrosome // inferred from electronic annotation /// 0005929 // cilium // inferred from electronic annotation /// 0042995 // cell projection // inferred from electronic annotation		chr2:73681978-73691428 (+) // 85.2 // p13.2
204664_at	2.4261	up	ALPP	250	0008152 // metabolic process // inferred from electronic annotation	0005886 // plasma membrane // inferred from electronic annotation /// 0009986 // cell surface // inferred from direct assay /// 0016020 // membrane // inferred from electronic annotation /// 0016021 // integral to membrane // inferred from electronic annotation /// 0031225 // anchored to membrane // inferred from electronic annotation	0000287 // magnesium ion binding // inferred from electronic annotation /// 0003824 // catalytic activity // inferred from electronic annotation /// 0004035 // alkaline phosphatase activity // non-traceable author statement /// 0004035 // alkaline phosphatase activity // inferred from electronic annotation /// 0008270 // zinc ion binding // inferred from electronic annotation /// 0016787 // hydro…	chr2:232951703-232955836 (+) // 89.55 // q37.1
208410_x_at	1.83292	up	AMELX	265	0001503 // ossification // inferred from electronic annotation /// 0001649 // osteoblast differentiation // inferred from sequence or structural similarity /// 0001837 // epithelial to mesenchymal transition // inferred from sequence or structural similarity /// 0002062 // chondrocyte differentiation // inferred from sequence or structural similarity /// 0007155 // cell adhesion // inferred from …	0005576 // extracellular region // inferred from electronic annotation /// 0005578 // proteinaceous extracellular matrix // inferred from electronic annotation /// 0005578 // proteinaceous extracellular matrix // inferred from direct assay /// 0005634 // nucleus // inferred from direct assay /// 0043231 // intracellular membrane-bounded organelle // inferred from direct assay /// 0044420 // extra…	0005515 // protein binding // inferred from physical interaction /// 0008083 // growth factor activity // inferred from sequence or structural similarity /// 0030345 // structural constituent of tooth enamel // inferred from direct assay /// 0030345 // structural constituent of tooth enamel // inferred from mutant phenotype /// 0042802 // identical protein binding // inferred from sequence or str…	chrX:11221453-11228802 (+) // 100.0 // p22.2
208353_x_at	1.72792	up	ANK1	286	0006887 // exocytosis // non-traceable author statement /// 0007010 // cytoskeleton organization // non-traceable author statement /// 0007165 // signal transduction // inferred from electronic annotation /// 0045199 // maintenance of epithelial cell apical/basal polarity // traceable author statement	0005737 // cytoplasm // inferred from electronic annotation /// 0005856 // cytoskeleton // inferred from electronic annotation /// 0005856 // cytoskeleton // non-traceable author statement /// 0005886 // plasma membrane // non-traceable author statement /// 0005886 // plasma membrane // inferred from direct assay /// 0014731 // spectrin-associated cytoskeleton // inferred from direct assay /// 00…	0005198 // structural molecule activity // non-traceable author statement /// 0005200 // structural constituent of cytoskeleton // traceable author statement /// 0005515 // protein binding // inferred from electronic annotation /// 0005515 // protein binding // inferred from physical interaction /// 0005515 // protein binding // inferred from sequence or structural similarity /// 0008093 // cytos…	chr8:41632000-41641949 (-) // 99.09 // p11.21
213035_at	8.29219	up	ANKRD28	23243		0005634 // nucleus // inferred from electronic annotation	0005515 // protein binding // inferred from physical interaction	chr3:15683746-15876278 (-) // 89.05 // p24.3
204672_s_at	1.6039	up	ANKRD6	22881			0005515 // protein binding // inferred from physical interaction	chr6:90199788-90400274 (+) // 95.85 // q15
220092_s_at	4.50764	up	ANTXR1	84168		0016020 // membrane // inferred from electronic annotation /// 0016021 // integral to membrane // inferred from electronic annotation	0004872 // receptor activity // inferred from electronic annotation /// 0005515 // protein binding // inferred from physical interaction /// 0046872 // metal ion binding // inferred from electronic annotation	chr2:69093992-69184068 (+) // 91.36 // p14
209369_at	1.7352	up	ANXA3	306	0007165 // signal transduction // traceable author statement	0005737 // cytoplasm // traceable author statement	0004859 // phospholipase inhibitor activity // inferred from electronic annotation /// 0005509 // calcium ion binding // inferred from electronic annotation /// 0005544 // calcium-dependent phospholipid binding // inferred from electronic annotation /// 0019834 // phospholipase A2 inhibitor activity // inferred from electronic annotation	chr4:79694615-79750553 (+) // 99.92 // q21.21
210974_s_at	2.0391	up	AP3D1	8943	0006726 // eye pigment biosynthetic process // traceable author statement /// 0006810 // transport // inferred from electronic annotation /// 0006886 // intracellular protein transport // traceable author statement /// 0006886 // intracellular protein transport // inferred from electronic annotation /// 0015031 // protein transport // inferred from electronic annotation /// 0016192 // vesicle-med…	0000139 // Golgi membrane // inferred from electronic annotation /// 0005794 // Golgi apparatus // traceable author statement /// 0005794 // Golgi apparatus // inferred from electronic annotation /// 0016020 // membrane // inferred from electronic annotation /// 0030117 // membrane coat // inferred from electronic annotation	0005215 // transporter activity // traceable author statement /// 0005488 // binding // inferred from electronic annotation /// 0005515 // protein binding // inferred from electronic annotation /// 0008565 // protein transporter activity // inferred from electronic annotation	chr19:2068295-2088780 (-) // 94.68 // p13.3
209870_s_at	1.62247	up	APBA2	321	0001701 // in utero embryonic development // inferred from electronic annotation /// 0006810 // transport // inferred from electronic annotation /// 0007268 // synaptic transmission // inferred from electronic annotation /// 0007399 // nervous system development // traceable author statement /// 0007626 // locomotory behavior // inferred from electronic annotation /// 0010468 // regulation of gen…		0005515 // protein binding // inferred from physical interaction /// 0005515 // protein binding // inferred from electronic annotation /// 0005515 // protein binding // traceable author statement	chr15:27001144-27197806 (+) // 97.65 // q13.1
211277_x_at	1.81169	up	APP	351	0006878 // cellular copper ion homeostasis // traceable author statement /// 0006897 // endocytosis // inferred from electronic annotation /// 0006915 // apoptosis // inferred from electronic annotation /// 0007155 // cell adhesion // inferred from electronic annotation /// 0007219 // Notch signaling pathway // inferred from electronic annotation /// 0008219 // cell death // inferred from electro…	0005576 // extracellular region // not recorded /// 0005576 // extracellular region // traceable author statement /// 0005737 // cytoplasm // inferred from direct assay /// 0005794 // Golgi apparatus // inferred from direct assay /// 0005886 // plasma membrane // inferred from direct assay /// 0005887 // integral to plasma membrane // traceable author statement /// 0005905 // coated pit // inferr…	0004866 // endopeptidase inhibitor activity // inferred from electronic annotation /// 0004867 // serine-type endopeptidase inhibitor activity // inferred from direct assay /// 0004867 // serine-type endopeptidase inhibitor activity // non-traceable author statement /// 0004867 // serine-type endopeptidase inhibitor activity // inferred from electronic annotation /// 0005488 // binding // inferre…	chr21:26316026-26464935 (-) // 63.53 // q21.3
210068_s_at	6.99058	up	AQP4	361	0006810 // transport // traceable author statement /// 0006810 // transport // inferred from electronic annotation /// 0007399 // nervous system development // traceable author statement /// 0007588 // excretion // traceable author statement	0005887 // integral to plasma membrane // traceable author statement /// 0016020 // membrane // inferred from electronic annotation /// 0016021 // integral to membrane // inferred from electronic annotation	0005215 // transporter activity // inferred from electronic annotation /// 0005372 // water transporter activity // traceable author statement /// 0015250 // water channel activity // inferred from electronic annotation	chr18:22690031-22699690 (-) // 100.0 // q11.2
206784_at	1.65673	up	AQP8	343	0006810 // transport // traceable author statement /// 0006810 // transport // inferred from electronic annotation /// 0006833 // water transport // traceable author statement	0005886 // plasma membrane // traceable author statement /// 0005887 // integral to plasma membrane // traceable author statement /// 0016020 // membrane // inferred from electronic annotation /// 0016021 // integral to membrane // inferred from electronic annotation	0005215 // transporter activity // inferred from electronic annotation /// 0015250 // water channel activity // traceable author statement	chr16:25135783-25147752 (+) // 99.85 // p12.1
205239_at	2.06169	up	AREG	374	0007173 // epidermal growth factor receptor signaling pathway // inferred from direct assay /// 0007186 // G-protein coupled receptor protein signaling pathway // inferred from direct assay /// 0007267 // cell-cell signaling // traceable author statement /// 0008283 // cell proliferation // traceable author statement /// 0045740 // positive regulation of DNA replication // inferred from mutant ph…	0005615 // extracellular space // traceable author statement /// 0005615 // extracellular space // inferred from direct assay /// 0005615 // extracellular space // inferred from electronic annotation /// 0009986 // cell surface // inferred from direct assay /// 0016020 // membrane // inferred from electronic annotation /// 0016021 // integral to membrane // inferred from electronic annotation	0005125 // cytokine activity // inferred from electronic annotation /// 0008083 // growth factor activity // traceable author statement /// 0008083 // growth factor activity // inferred from electronic annotation	chr4:75529716-75539583 (+) // 91.54 // q13.3 /// chr4:75699652-75709502 (+) // 91.46 // q13.3
219431_at	1.88287	up	ARHGAP10	79658	0007010 // cytoskeleton organization // inferred from electronic annotation /// 0007010 // cytoskeleton organization // inferred from sequence or structural similarity /// 0007165 // signal transduction // inferred from electronic annotation	0005622 // intracellular // inferred from electronic annotation /// 0005737 // cytoplasm // inferred from electronic annotation /// 0005886 // plasma membrane // inferred from electronic annotation /// 0016020 // membrane // inferred from electronic annotation	0005096 // GTPase activator activity // inferred from electronic annotation /// 0005100 // Rho GTPase activator activity // inferred from electronic annotation /// 0005100 // Rho GTPase activator activity // inferred from sequence or structural similarity /// 0005515 // protein binding // inferred from electronic annotation /// 0005515 // protein binding // inferred from sequence or structural si…	chr4:149163847-149213373 (+) // 97.26 // q31.23
205507_at	2.05214	up	ARHGEF15	22899	0035023 // regulation of Rho protein signal transduction // inferred from electronic annotation	0005622 // intracellular // inferred from electronic annotation	0005085 // guanyl-nucleotide exchange factor activity // inferred from electronic annotation /// 0005089 // Rho guanyl-nucleotide exchange factor activity // inferred from electronic annotation /// 0005096 // GTPase activator activity // inferred from electronic annotation	chr17:8156032-8166553 (+) // 98.4 // p13.1
205020_s_at	1.83576	up	ARL4A	10124	0007264 // small GTPase mediated signal transduction // inferred from electronic annotation	0005622 // intracellular // inferred from electronic annotation /// 0005634 // nucleus // traceable author statement /// 0005634 // nucleus // inferred from electronic annotation	0000166 // nucleotide binding // inferred from electronic annotation /// 0003924 // GTPase activity // traceable author statement /// 0005525 // GTP binding // inferred from electronic annotation	chr4:40482796-40483810 (+) // 88.3 // p14 /// chr6:151297644-151298714 (+) // 97.12 // q25.1 /// chr7:12693814-12695328 (+) // 99.63 // p21.3
205894_at	1.81017	up	ARSE	415	0001501 // skeletal system development // traceable author statement /// 0008152 // metabolic process // inferred from electronic annotation	0005794 // Golgi apparatus // inferred from electronic annotation	0003824 // catalytic activity // inferred from electronic annotation /// 0004065 // arylsulfatase activity // traceable author statement /// 0005509 // calcium ion binding // inferred from electronic annotation /// 0008484 // sulfuric ester hydrolase activity // inferred from electronic annotation /// 0016787 // hydrolase activity // inferred from electronic annotation /// 0046872 // metal ion bi…	chrX:2862851-2892311 (-) // 99.95 // p22.33
207675_x_at	1.70891	up	ARTN	9048	0007165 // signal transduction // traceable author statement /// 0007405 // neuroblast proliferation // traceable author statement	0005576 // extracellular region // inferred from electronic annotation	0005102 // receptor binding // traceable author statement /// 0008083 // growth factor activity // inferred from electronic annotation	chr1:44173617-44175066 (+) // 81.06 // p34.1
219087_at	6.93292	up	ASPN	54829		0005576 // extracellular region // inferred from electronic annotation /// 0005578 // proteinaceous extracellular matrix // inferred from electronic annotation /// 0016020 // membrane // inferred from electronic annotation	0005515 // protein binding // inferred from electronic annotation	chr9:94258315-94272825 (-) // 98.84 // q22.31
214070_s_at	1.50946	up	ATP10B	23120	0006754 // ATP biosynthetic process // inferred from electronic annotation /// 0015914 // phospholipid transport // inferred from electronic annotation	0016020 // membrane // inferred from electronic annotation /// 0016021 // integral to membrane // inferred from electronic annotation	0000166 // nucleotide binding // inferred from electronic annotation /// 0000287 // magnesium ion binding // inferred from electronic annotation /// 0004012 // phospholipid-translocating ATPase activity // inferred from electronic annotation /// 0005524 // ATP binding // inferred from electronic annotation /// 0015662 // ATPase activity, coupled to transmembrane movement of ions, phosphorylative …	chr5:159922716-159982151 (-) // 96.64 // q34
204311_at	1.76179	up	ATP1B2	482	0006754 // ATP biosynthetic process // inferred from electronic annotation /// 0006810 // transport // inferred from electronic annotation /// 0006810 // transport // traceable author statement /// 0006811 // ion transport // inferred from electronic annotation /// 0006813 // potassium ion transport // inferred from electronic annotation /// 0006814 // sodium ion transport // inferred from electr…	0016020 // membrane // inferred from electronic annotation /// 0016021 // integral to membrane // inferred from electronic annotation	0005391 // sodium:potassium-exchanging ATPase activity // traceable author statement /// 0005391 // sodium:potassium-exchanging ATPase activity // inferred from electronic annotation /// 0005515 // protein binding // inferred from physical interaction /// 0030955 // potassium ion binding // inferred from electronic annotation /// 0031402 // sodium ion binding // inferred from electronic annotation	chr17:7495525-7501423 (+) // 84.02 // p13.1
209935_at	1.64389	up	ATP2C1	27032	0006754 // ATP biosynthetic process // inferred from electronic annotation /// 0006810 // transport // inferred from electronic annotation /// 0006811 // ion transport // inferred from electronic annotation /// 0006812 // cation transport // inferred from electronic annotation /// 0006816 // calcium ion transport // inferred from electronic annotation /// 0006816 // calcium ion transport // infer…	0000139 // Golgi membrane // inferred from direct assay /// 0000139 // Golgi membrane // inferred from electronic annotation /// 0005794 // Golgi apparatus // inferred from direct assay /// 0005794 // Golgi apparatus // inferred from electronic annotation /// 0005802 // trans-Golgi network // inferred from direct assay /// 0016020 // membrane // inferred from electronic annotation /// 0016021 // …	0000166 // nucleotide binding // inferred from electronic annotation /// 0000287 // magnesium ion binding // inferred from electronic annotation /// 0003824 // catalytic activity // inferred from electronic annotation /// 0004871 // signal transducer activity // inferred from mutant phenotype /// 0005388 // calcium-transporting ATPase activity // inferred from direct assay /// 0005388 // calcium-…	chr3:132095711-132218243 (+) // 97.98 // q22.1
207546_at	3.96372	up	ATP4B	496	0006754 // ATP biosynthetic process // inferred from electronic annotation /// 0006810 // transport // inferred from electronic annotation /// 0006811 // ion transport // inferred from electronic annotation /// 0006813 // potassium ion transport // inferred from electronic annotation /// 0006814 // sodium ion transport // inferred from electronic annotation /// 0015992 // proton transport // infe…	0016020 // membrane // inferred from electronic annotation /// 0016021 // integral to membrane // inferred from electronic annotation	0005391 // sodium:potassium-exchanging ATPase activity // inferred from electronic annotation /// 0008900 // hydrogen:potassium-exchanging ATPase activity // traceable author statement /// 0015078 // hydrogen ion transmembrane transporter activity // inferred from electronic annotation /// 0030955 // potassium ion binding // inferred from electronic annotation	chr13:113351184-113360514 (-) // 99.1 // q34
207335_x_at	1.81238	up	ATP5I	521	0006754 // ATP biosynthetic process // inferred from electronic annotation /// 0006810 // transport // inferred from electronic annotation /// 0006811 // ion transport // inferred from electronic annotation /// 0015986 // ATP synthesis coupled proton transport // inferred from electronic annotation /// 0015992 // proton transport // inferred from electronic annotation	0000276 // mitochondrial proton-transporting ATP synthase complex, coupling factor F(o) // inferred from electronic annotation /// 0005739 // mitochondrion // inferred from electronic annotation /// 0005743 // mitochondrial inner membrane // inferred from electronic annotation /// 0005753 // mitochondrial proton-transporting ATP synthase complex // inferred from direct assay /// 0016020 // membra…	0015078 // hydrogen ion transmembrane transporter activity // inferred from electronic annotation /// 0016887 // ATPase activity // inferred from direct assay	chr4:656225-658098 (-) // 99.11 // p16.3
206993_at	1.5781	up	ATP5S	27109	0006754 // ATP biosynthetic process // inferred from electronic annotation /// 0006810 // transport // inferred from electronic annotation /// 0006811 // ion transport // inferred from electronic annotation /// 0015992 // proton transport // non-traceable author statement /// 0015992 // proton transport // inferred from electronic annotation	0005739 // mitochondrion // inferred from electronic annotation /// 0005743 // mitochondrial inner membrane // inferred from electronic annotation /// 0016020 // membrane // inferred from electronic annotation /// 0045263 // proton-transporting ATP synthase complex, coupling factor F(o) // inferred from electronic annotation	0015078 // hydrogen ion transmembrane transporter activity // non-traceable author statement /// 0015078 // hydrogen ion transmembrane transporter activity // inferred from electronic annotation	chr14:49848851-49859362 (+) // 92.77 // q22.1
214149_s_at	1.55023	up	ATP6V0E1	8992	0006810 // transport // inferred from electronic annotation /// 0006811 // ion transport // inferred from electronic annotation /// 0015986 // ATP synthesis coupled proton transport // inferred from electronic annotation /// 0015991 // ATP hydrolysis coupled proton transport // inferred from electronic annotation /// 0015992 // proton transport // traceable author statement /// 0015992 // proton …	0005624 // membrane fraction // traceable author statement /// 0016020 // membrane // inferred from electronic annotation /// 0016021 // integral to membrane // inferred from electronic annotation /// 0033179 // proton-transporting V-type ATPase, V0 domain // inferred from electronic annotation	0005215 // transporter activity // non-traceable author statement /// 0015078 // hydrogen ion transmembrane transporter activity // inferred from electronic annotation /// 0016787 // hydrolase activity // inferred from electronic annotation /// 0046961 // proton-transporting ATPase activity, rotational mechanism // traceable author statement	chr5:172394369-172394495 (-) // 50.0 // q35.2
216539_at	2.87883	up	ATXN3L	92552	0006350 // transcription // inferred from electronic annotation /// 0006355 // regulation of transcription, DNA-dependent // inferred from electronic annotation	0005634 // nucleus // inferred from electronic annotation	0016787 // hydrolase activity // inferred from electronic annotation	chrX:13246690-13247947 (-) // 98.9 // p22.2
211379_x_at	6.14925	up	B3GALNT1	8706	0006486 // protein amino acid glycosylation // traceable author statement /// 0006486 // protein amino acid glycosylation // inferred from electronic annotation /// 0009312 // oligosaccharide biosynthetic process // inferred from electronic annotation	0000139 // Golgi membrane // inferred from electronic annotation /// 0005794 // Golgi apparatus // inferred from electronic annotation /// 0016020 // membrane // inferred from electronic annotation /// 0016021 // integral to membrane // inferred from electronic annotation	0000287 // magnesium ion binding // inferred from electronic annotation /// 0008378 // galactosyltransferase activity // inferred from electronic annotation /// 0008499 // UDP-galactose:beta-N-acetylglucosamine beta-1,3-galactosyltransferase activity // traceable author statement /// 0008499 // UDP-galactose:beta-N-acetylglucosamine beta-1,3-galactosyltransferase activity // inferred from electro…	chr3:162285477-162287344 (-) // 98.31 // q26.1
216627_s_at	4.06005	up	B4GALT1	2683	0002064 // epithelial cell development // inferred from electronic annotation /// 0002526 // acute inflammatory response // inferred from electronic annotation /// 0005975 // carbohydrate metabolic process // inferred from electronic annotation /// 0005989 // lactose biosynthetic process // inferred from electronic annotation /// 0006012 // galactose metabolic process // inferred from electronic …	0000138 // Golgi trans cisterna // inferred from direct assay /// 0005576 // extracellular region // inferred from electronic annotation /// 0005737 // cytoplasm // inferred from direct assay /// 0005794 // Golgi apparatus // inferred from direct assay /// 0005794 // Golgi apparatus // inferred from electronic annotation /// 0005886 // plasma membrane // inferred from electronic annotation /// 00…	0003831 // beta-N-acetylglucosaminylglycopeptide beta-1,4-galactosyltransferase activity // inferred from direct assay /// 0003831 // beta-N-acetylglucosaminylglycopeptide beta-1,4-galactosyltransferase activity // inferred from electronic annotation /// 0003945 // N-acetyllactosamine synthase activity // inferred from direct assay /// 0003945 // N-acetyllactosamine synthase activity // inferred …	chr9:33103445-33156823 (-) // 91.55 // p13.3
217904_s_at	1.53112	up	BACE1	23621	0006508 // proteolysis // inferred from direct assay /// 0006508 // proteolysis // inferred from electronic annotation /// 0006509 // membrane protein ectodomain proteolysis // traceable author statement /// 0050435 // beta-amyloid metabolic process // inferred from direct assay /// 0050435 // beta-amyloid metabolic process // inferred from sequence or structural similarity	0005624 // membrane fraction // inferred from electronic annotation /// 0005768 // endosome // inferred from direct assay /// 0005768 // endosome // inferred from sequence or structural similarity /// 0005794 // Golgi apparatus // inferred from direct assay /// 0005794 // Golgi apparatus // inferred from sequence or structural similarity /// 0005887 // integral to plasma membrane // traceable aut…	0004175 // endopeptidase activity // inferred from electronic annotation /// 0004190 // aspartic-type endopeptidase activity // inferred from direct assay /// 0004190 // aspartic-type endopeptidase activity // inferred from electronic annotation /// 0004190 // aspartic-type endopeptidase activity // inferred from sequence or structural similarity /// 0008233 // peptidase activity // inferred from…	chr11:116661626-116692167 (-) // 98.32 // q23.3
1861_at	1.86369	up	BAD	572	0006915 // apoptosis // inferred from electronic annotation /// 0006915 // apoptosis // traceable author statement /// 0006917 // induction of apoptosis // non-traceable author statement /// 0008633 // activation of pro-apoptotic gene products // not recorded	0005737 // cytoplasm // non-traceable author statement /// 0005737 // cytoplasm // inferred from electronic annotation /// 0005739 // mitochondrion // inferred from electronic annotation /// 0005741 // mitochondrial outer membrane // not recorded /// 0005741 // mitochondrial outer membrane // non-traceable author statement /// 0005741 // mitochondrial outer membrane // inferred from electronic an…	0005515 // protein binding // inferred from physical interaction /// 0005515 // protein binding // non-traceable author statement	chr11:63793877-63808459 (-) // 97.38 // q13.1
205780_at	2.27659	up	BIK	638	0006915 // apoptosis // inferred from electronic annotation /// 0006917 // induction of apoptosis // traceable author statement /// 0006917 // induction of apoptosis // inferred from electronic annotation /// 0042981 // regulation of apoptosis // inferred from electronic annotation	0005740 // mitochondrial envelope // inferred from electronic annotation /// 0012505 // endomembrane system // inferred from electronic annotation /// 0016020 // membrane // inferred from electronic annotation /// 0016021 // integral to membrane // inferred from electronic annotation	0005515 // protein binding // inferred from physical interaction /// 0005515 // protein binding // inferred from electronic annotation	chr22:41849574-41855661 (+) // 68.15 // q13.2
222199_s_at	1.57258	up	BIN3	55909	0000910 // cytokinesis // non-traceable author statement /// 0000917 // barrier septum formation // inferred from electronic annotation /// 0007015 // actin filament organization // non-traceable author statement /// 0007049 // cell cycle // inferred from electronic annotation /// 0008104 // protein localization // inferred from mutant phenotype /// 0008104 // protein localization // inferred fro…	0005737 // cytoplasm // inferred from electronic annotation /// 0005856 // cytoskeleton // inferred from electronic annotation	0005515 // protein binding // inferred from electronic annotation /// 0008093 // cytoskeletal adaptor activity // non-traceable author statement	chr8:22534169-22582571 (-) // 99.93 // p21.3
207595_s_at	1.89235	up	BMP1	649	0001501 // skeletal system development // non-traceable author statement /// 0001501 // skeletal system development // traceable author statement /// 0001502 // cartilage condensation // traceable author statement /// 0001503 // ossification // inferred from electronic annotation /// 0006508 // proteolysis // inferred from direct assay /// 0006508 // proteolysis // inferred from electronic annota…	0005615 // extracellular space // inferred from electronic annotation	0004222 // metalloendopeptidase activity // inferred from electronic annotation /// 0005125 // cytokine activity // inferred from electronic annotation /// 0005509 // calcium ion binding // inferred from electronic annotation /// 0008083 // growth factor activity // inferred from electronic annotation /// 0008233 // peptidase activity // inferred from direct assay /// 0008233 // peptidase activit…	chr8:22078857-22114658 (+) // 95.98 // p21.3
215042_at	3.3916	up	BMP6	654	0001501 // skeletal system development // traceable author statement /// 0001503 // ossification // inferred from electronic annotation /// 0001649 // osteoblast differentiation // inferred from electronic annotation /// 0006954 // inflammatory response // inferred from electronic annotation /// 0006955 // immune response // inferred from mutant phenotype /// 0007275 // multicellular organismal d…	0005576 // extracellular region // inferred from electronic annotation /// 0005615 // extracellular space // inferred from electronic annotation	0005125 // cytokine activity // inferred from electronic annotation /// 0005515 // protein binding // inferred from electronic annotation /// 0008083 // growth factor activity // inferred from electronic annotation	chr6:7826549-7834841 (+) // 99.02 // p24.3
209836_x_at	1.7227	up	BOLA2 /// BOLA2B	552900 /// 654483			0016301 // kinase activity // inferred from electronic annotation	chr16:30111755-30112516 (-) // 72.51 // p11.2 /// chr16:29372413-29373174 (-) // 72.51 // p11.2
202427_s_at	1.50294	up	BRP44	25874		0005739 // mitochondrion // inferred from electronic annotation /// 0005739 // mitochondrion // inferred from direct assay		chr1:166153934-166171857 (-) // 97.16 // q24.2
215425_at	2.60424	up	BTG3	10950	0008285 // negative regulation of cell proliferation // traceable author statement /// 0045930 // negative regulation of mitotic cell cycle // inferred from direct assay	0005737 // cytoplasm // inferred from direct assay		chr21:17885449-17889192 (+) // 84.06 // q21.1
220539_at	6.70639	up	C10orf92	54777				chr10:134471886-134509590 (-) // 87.7 // q26.3
214273_x_at	1.6454	up	C16orf35	8131	0006284 // base-excision repair // inferred from electronic annotation		0003905 // alkylbase DNA N-glycosylase activity // inferred from electronic annotation	chr16:74263-76847 (-) // 96.77 // p13.3
218183_at	2.09034	up	C16orf5	29965	0006915 // apoptosis // inferred from genetic interaction /// 0006917 // induction of apoptosis // inferred from direct assay /// 0033209 // tumor necrosis factor-mediated signaling pathway // inferred from genetic interaction /// 0042771 // DNA damage response, signal transduction by p53 class mediator resulting in induction of apoptosis // inferred from mutant phenotype	0005634 // nucleus // non-traceable author statement /// 0005634 // nucleus // inferred from direct assay		chr16:4500741-4504857 (-) // 98.35 // p13.3
212055_at	1.94126	up	C18orf10	25941		0005737 // cytoplasm // inferred from electronic annotation /// 0005856 // cytoskeleton // inferred from electronic annotation /// 0005874 // microtubule // inferred from electronic annotation		chr18:32629587-32662985 (-) // 90.47 // q12.2
220193_at	6.228	up	C1orf113	79729				chr1:36558354-36559418 (+) // 92.17 // p34.3
210711_at	2.92911	up	C1orf217	84719				chr1:201966327-201967600 (+) // 76.7 // q32.1
215788_at	1.79957	up	C1orf222	339457				chr1:1843253-1849228 (-) // 96.71 // p36.33
216701_at	2.2134	up	C1orf68	100129271	0008544 // epidermis development // non-traceable author statement			chr1:150959009-150959425 (-) // 98.56 // q21.3
203996_s_at	1.50999	up	C21orf2	755				chr21:44573254-44583574 (-) // 97.21 // q22.3
219783_at	1.65859	up	C2orf18	54978		0005764 // lysosome // inferred from electronic annotation /// 0016020 // membrane // inferred from electronic annotation /// 0016021 // integral to membrane // inferred from electronic annotation		chr2:26840640-26855220 (+) // 98.46 // p23.3
213148_at	2.26179	up	C2orf72	257407		0005576 // extracellular region // inferred from electronic annotation	0005515 // protein binding // inferred from electronic annotation	chr2:231614250-231622673 (+) // 86.64 // q37.1
209906_at	1.82604	up	C3AR1	719	0006935 // chemotaxis // inferred from electronic annotation /// 0006954 // inflammatory response // traceable author statement /// 0007165 // signal transduction // inferred from electronic annotation /// 0007186 // G-protein coupled receptor protein signaling pathway // traceable author statement /// 0007186 // G-protein coupled receptor protein signaling pathway // inferred from electronic ann…	0005886 // plasma membrane // traceable author statement /// 0005886 // plasma membrane // inferred from electronic annotation /// 0005887 // integral to plasma membrane // traceable author statement /// 0016020 // membrane // inferred from electronic annotation /// 0016021 // integral to membrane // inferred from electronic annotation	0004435 // phosphoinositide phospholipase C activity // traceable author statement /// 0004871 // signal transducer activity // inferred from electronic annotation /// 0004872 // receptor activity // inferred from electronic annotation /// 0004876 // complement component C3a receptor activity // traceable author statement /// 0004930 // G-protein coupled receptor activity // inferred from genetic…	chr12:8102178-8110276 (-) // 90.0 // p13.31
214428_x_at	2.2733	up	C4A /// C4B	720 /// 721	0006954 // inflammatory response // inferred from electronic annotation /// 0006955 // immune response // inferred from electronic annotation /// 0006956 // complement activation // inferred from electronic annotation /// 0006957 // complement activation, alternative pathway // not recorded /// 0006958 // complement activation, classical pathway // inferred from electronic annotation /// 0045087 …	0005576 // extracellular region // not recorded /// 0005576 // extracellular region // inferred from electronic annotation /// 0005615 // extracellular space // inferred from electronic annotation	0004866 // endopeptidase inhibitor activity // inferred from electronic annotation /// 0005515 // protein binding // inferred from electronic annotation	chr6:32090635-32111159 (+) // 93.47 // p21.32 /// chr6:32057898-32078421 (+) // 93.26 // p21.32 /// chr6_cox_hap1:3396182-3410338 (+) // 93.24 // /// chr6_qbl_hap2:3197656-3218181 (+) // 93.45 //
220751_s_at	2.57206	up	C5orf4	10826	0006633 // fatty acid biosynthetic process // inferred from electronic annotation /// 0055114 // oxidation reduction // inferred from electronic annotation	0005783 // endoplasmic reticulum // inferred from electronic annotation /// 0016020 // membrane // inferred from electronic annotation /// 0016021 // integral to membrane // inferred from electronic annotation	0005506 // iron ion binding // inferred from electronic annotation /// 0016491 // oxidoreductase activity // inferred from electronic annotation	chr5:154178246-154181279 (-) // 89.25 // q33.2
213871_s_at	2.38631	up	C6orf108	10591	0008283 // cell proliferation // traceable author statement	0005634 // nucleus // traceable author statement /// 0005634 // nucleus // inferred from electronic annotation		chr6:43301344-43302112 (+) // 85.77 // p21.1
220581_at	2.28561	up	C6orf97	80129				chr6:151856955-151981166 (+) // 99.11 // q25.1
219655_at	2.41083	up	C7orf10	79783	0008152 // metabolic process // inferred from electronic annotation		0003824 // catalytic activity // inferred from electronic annotation /// 0016740 // transferase activity // inferred from electronic annotation	chr7:40141099-40866882 (+) // 93.16 // p14.1
222002_at	1.77758	up	C7orf26	79034				chr7:6596428-6606374 (-) // 98.58 // p22.1
214796_at	2.25724	up	C8orf79	57604	0008152 // metabolic process // inferred from electronic annotation		0008168 // methyltransferase activity // inferred from electronic annotation /// 0016740 // transferase activity // inferred from electronic annotation	chr8:12914174-12928046 (+) // 74.16 // p22
221072_at	1.83565	up	C9orf31	57000				chr9:123082866-123087629 (-) // 68.67 // q33.2
208077_at	1.60688	up	C9orf38	29044				chr9:6457617-6760196 (-) // 41.58 // p24.1
206873_at	7.50082	up	CA6	765	0006730 // one-carbon compound metabolic process // inferred from electronic annotation	0005576 // extracellular region // inferred from electronic annotation	0004089 // carbonate dehydratase activity // traceable author statement /// 0004089 // carbonate dehydratase activity // inferred from electronic annotation /// 0008270 // zinc ion binding // inferred from electronic annotation /// 0016829 // lyase activity // inferred from electronic annotation /// 0046872 // metal ion binding // inferred from electronic annotation	chr1:8928526-8957733 (+) // 99.24 // p36.23
213948_x_at	2.40485	up	CADM3	57863	0007155 // cell adhesion // inferred from electronic annotation /// 0007156 // homophilic cell adhesion // inferred from sequence or structural similarity /// 0007157 // heterophilic cell adhesion // inferred from sequence or structural similarity	0005886 // plasma membrane // inferred from electronic annotation /// 0005911 // cell-cell junction // inferred from sequence or structural similarity /// 0016020 // membrane // inferred from electronic annotation /// 0016021 // integral to membrane // inferred from electronic annotation /// 0030054 // cell junction // inferred from electronic annotation	0005509 // calcium ion binding // inferred from electronic annotation /// 0005515 // protein binding // inferred from sequence or structural similarity /// 0005515 // protein binding // inferred from electronic annotation /// 0042803 // protein homodimerization activity // inferred from sequence or structural similarity	chr1:157408039-157438508 (+) // 98.43 // q23.2
220168_at	1.82693	up	CASC1	55259				chr12:25152621-25193902 (-) // 99.94 // p12.1
211464_x_at	1.53961	up	CASP6	839	0006508 // proteolysis // inferred from direct assay /// 0006508 // proteolysis // inferred from electronic annotation /// 0006508 // proteolysis // traceable author statement /// 0006915 // apoptosis // inferred from electronic annotation /// 0006917 // induction of apoptosis // traceable author statement	0005737 // cytoplasm // inferred from electronic annotation	0004197 // cysteine-type endopeptidase activity // inferred from electronic annotation /// 0005515 // protein binding // inferred from physical interaction /// 0008233 // peptidase activity // inferred from electronic annotation /// 0008234 // cysteine-type peptidase activity // inferred from electronic annotation /// 0008234 // cysteine-type peptidase activity // traceable author statement /// 0…	chr4:110829233-110844000 (-) // 66.64 // q25
220592_at	1.60035	up	CCDC40	55036				chr17:75626515-75656295 (+) // 91.27 // q25.3
220693_at	2.56945	up	CCDC82	79780			0005515 // protein binding // inferred from physical interaction	chr11:95761970-95762677 (-) // 97.46 // q21
204606_at	1.5611	up	CCL21	6366	0006935 // chemotaxis // traceable author statement /// 0006935 // chemotaxis // inferred from electronic annotation /// 0006954 // inflammatory response // traceable author statement /// 0006954 // inflammatory response // inferred from electronic annotation /// 0006955 // immune response // traceable author statement /// 0006955 // immune response // inferred from electronic annotation /// 0007…	0005576 // extracellular region // inferred from electronic annotation /// 0005615 // extracellular space // inferred from electronic annotation	0005125 // cytokine activity // inferred from electronic annotation /// 0008009 // chemokine activity // traceable author statement /// 0008009 // chemokine activity // inferred from electronic annotation	chr9:34699003-34700121 (-) // 99.65 // p13.3
219273_at	2.05167	up	CCNK	8812	0000079 // regulation of cyclin-dependent protein kinase activity // traceable author statement /// 0006350 // transcription // inferred from electronic annotation /// 0006355 // regulation of transcription, DNA-dependent // inferred from electronic annotation /// 0006366 // transcription from RNA polymerase II promoter // traceable author statement /// 0007049 // cell cycle // inferred from elec…		0005515 // protein binding // inferred from physical interaction	chr14:99028714-99039734 (+) // 94.25 // q32.2
208304_at	3.34169	up	CCR3	1232	0006935 // chemotaxis // traceable author statement /// 0006935 // chemotaxis // inferred from electronic annotation /// 0006954 // inflammatory response // traceable author statement /// 0006968 // cellular defense response // traceable author statement /// 0007155 // cell adhesion // traceable author statement /// 0007165 // signal transduction // inferred from electronic annotation /// 0007186…	0005886 // plasma membrane // traceable author statement /// 0005886 // plasma membrane // inferred from electronic annotation /// 0005887 // integral to plasma membrane // traceable author statement /// 0016020 // membrane // inferred from electronic annotation /// 0016021 // integral to membrane // inferred from electronic annotation	0004871 // signal transducer activity // inferred from electronic annotation /// 0004872 // receptor activity // inferred from electronic annotation /// 0004930 // G-protein coupled receptor activity // inferred from electronic annotation /// 0004950 // chemokine receptor activity // traceable author statement /// 0005515 // protein binding // inferred from electronic annotation /// 0016493 // C-…	chr3:46281622-46282823 (+) // 100.0 // p21.31
205271_s_at	2.07399	up	CCRK	23552	0006468 // protein amino acid phosphorylation // inferred from electronic annotation /// 0007049 // cell cycle // inferred from electronic annotation /// 0051301 // cell division // inferred from electronic annotation	0005634 // nucleus // inferred from electronic annotation	0000166 // nucleotide binding // inferred from electronic annotation /// 0004672 // protein kinase activity // inferred from electronic annotation /// 0004674 // protein serine/threonine kinase activity // inferred from electronic annotation /// 0004693 // cyclin-dependent protein kinase activity // inferred from electronic annotation /// 0005524 // ATP binding // inferred from electronic annotat…	chr9:89771346-89779414 (-) // 95.43 // q22.1
219669_at	3.21619	up	CD177	57126		0005886 // plasma membrane // inferred from electronic annotation /// 0016020 // membrane // inferred from electronic annotation /// 0031225 // anchored to membrane // inferred from electronic annotation		chr19:48549671-48558568 (+) // 97.55 // q13.31
211856_x_at	3.50139	up	CD28	940	0002863 // positive regulation of inflammatory response to antigenic stimulus // inferred from electronic annotation /// 0006955 // immune response // inferred from electronic annotation /// 0006959 // humoral immune response // traceable author statement /// 0007166 // cell surface receptor linked signal transduction // traceable author statement /// 0008624 // induction of apoptosis by extracel…	0005829 // cytosol // not recorded /// 0005886 // plasma membrane // not recorded /// 0005886 // plasma membrane // inferred from direct assay /// 0005887 // integral to plasma membrane // traceable author statement /// 0009897 // external side of plasma membrane // inferred from direct assay /// 0009897 // external side of plasma membrane // inferred from electronic annotation /// 0016020 // mem…	0005515 // protein binding // inferred from physical interaction /// 0015026 // coreceptor activity // traceable author statement /// 0042802 // identical protein binding // non-traceable author statement	chr2:204279664-204307880 (+) // 100.0 // q33.2
217072_at	1.71122	up	CD300A	11314	0006955 // immune response // inferred from electronic annotation /// 0007155 // cell adhesion // inferred from electronic annotation	0005886 // plasma membrane // inferred from electronic annotation /// 0016020 // membrane // inferred from electronic annotation /// 0016021 // integral to membrane // inferred from electronic annotation	0004872 // receptor activity // inferred from electronic annotation /// 0005515 // protein binding // inferred from electronic annotation	chr17:69974391-69992526 (-) // 89.26 // q25.1
205153_s_at	2.30323	up	CD40	958	0002768 // immune response-regulating cell surface receptor signaling pathway // inferred from electronic annotation /// 0006461 // protein complex assembly // traceable author statement /// 0006915 // apoptosis // inferred from electronic annotation /// 0006954 // inflammatory response // traceable author statement /// 0006955 // immune response // inferred from electronic annotation /// 0007165…	0005576 // extracellular region // inferred from electronic annotation /// 0005886 // plasma membrane // not recorded /// 0005886 // plasma membrane // traceable author statement /// 0005886 // plasma membrane // inferred from electronic annotation /// 0005887 // integral to plasma membrane // traceable author statement /// 0009897 // external side of plasma membrane // inferred from electronic a…	0004871 // signal transducer activity // traceable author statement /// 0004872 // receptor activity // inferred from electronic annotation /// 0004872 // receptor activity // traceable author statement /// 0004888 // transmembrane receptor activity // inferred from electronic annotation /// 0005515 // protein binding // inferred from physical interaction /// 0019899 // enzyme binding // inferred…	chr20:44180342-44191159 (+) // 94.92 // q13.12
213958_at	2.63851	up	CD6	923	0001932 // regulation of protein amino acid phosphorylation // inferred from electronic annotation /// 0007155 // cell adhesion // inferred from electronic annotation /// 0018108 // peptidyl-tyrosine phosphorylation // inferred from electronic annotation	0005887 // integral to plasma membrane // traceable author statement /// 0009897 // external side of plasma membrane // inferred from electronic annotation /// 0009986 // cell surface // inferred from direct assay /// 0016020 // membrane // inferred from electronic annotation /// 0016021 // integral to membrane // inferred from electronic annotation	0005044 // scavenger receptor activity // inferred from electronic annotation /// 0005515 // protein binding // inferred from electronic annotation /// 0019901 // protein kinase binding // inferred from electronic annotation	chr11:60495793-60544425 (+) // 94.31 // q12.2
211191_at	1.54735	up	CD84	8832	0006952 // defense response // traceable author statement /// 0007155 // cell adhesion // inferred from electronic annotation /// 0007156 // homophilic cell adhesion // traceable author statement	0005886 // plasma membrane // traceable author statement /// 0005886 // plasma membrane // inferred from electronic annotation /// 0005887 // integral to plasma membrane // traceable author statement /// 0016020 // membrane // inferred from electronic annotation /// 0016021 // integral to membrane // inferred from electronic annotation	0004872 // receptor activity // inferred from electronic annotation /// 0005515 // protein binding // inferred from electronic annotation	chr1:158790162-158815918 (-) // 99.18 // q23.2
210441_at	5.60076	up	CDC14A	8556	0006470 // protein amino acid dephosphorylation // inferred from electronic annotation /// 0007049 // cell cycle // inferred from electronic annotation /// 0008283 // cell proliferation // traceable author statement /// 0016311 // dephosphorylation // inferred from electronic annotation /// 0051301 // cell division // inferred from electronic annotation	0005634 // nucleus // traceable author statement /// 0005634 // nucleus // inferred from electronic annotation /// 0005813 // centrosome // inferred from electronic annotation	0004721 // phosphoprotein phosphatase activity // inferred from electronic annotation /// 0004721 // phosphoprotein phosphatase activity // traceable author statement /// 0004725 // protein tyrosine phosphatase activity // inferred from electronic annotation /// 0005515 // protein binding // inferred from physical interaction /// 0008138 // protein tyrosine/serine/threonine phosphatase activity /…	chr1:100590634-100737602 (+) // 98.93 // p21.2
206327_s_at	1.77912	up	CDH15	1013	0007155 // cell adhesion // traceable author statement /// 0007155 // cell adhesion // inferred from electronic annotation /// 0007156 // homophilic cell adhesion // inferred from electronic annotation	0005886 // plasma membrane // traceable author statement /// 0005886 // plasma membrane // inferred from electronic annotation /// 0016020 // membrane // inferred from electronic annotation /// 0016021 // integral to membrane // inferred from electronic annotation /// 0031594 // neuromuscular junction // inferred from electronic annotation	0005509 // calcium ion binding // inferred from electronic annotation /// 0005515 // protein binding // inferred from electronic annotation	chr16:87765663-87789375 (+) // 100.0 // q24.3
206898_at	4.52604	up	CDH19	28513	0007155 // cell adhesion // inferred from electronic annotation /// 0007156 // homophilic cell adhesion // non-traceable author statement /// 0007156 // homophilic cell adhesion // inferred from electronic annotation /// 0016337 // cell-cell adhesion // non-traceable author statement	0005886 // plasma membrane // inferred from electronic annotation /// 0016020 // membrane // inferred from electronic annotation /// 0016021 // integral to membrane // non-traceable author statement /// 0016021 // integral to membrane // inferred from electronic annotation	0005509 // calcium ion binding // inferred from electronic annotation /// 0005515 // protein binding // inferred from electronic annotation	chr18:62322529-62422196 (-) // 95.33 // q22.1
210518_at	3.2109	up	CDH8	1006	0007155 // cell adhesion // traceable author statement /// 0007155 // cell adhesion // inferred from electronic annotation /// 0007156 // homophilic cell adhesion // inferred from electronic annotation	0005886 // plasma membrane // inferred from electronic annotation /// 0016020 // membrane // inferred from electronic annotation /// 0016021 // integral to membrane // inferred from electronic annotation	0005509 // calcium ion binding // inferred from electronic annotation /// 0005515 // protein binding // inferred from electronic annotation	chr16:60244922-60627537 (-) // 100.0 // q21
207143_at	2.63681	up	CDK6	1021	0000080 // G1 phase of mitotic cell cycle // inferred from expression pattern /// 0001954 // positive regulation of cell-matrix adhesion // inferred from direct assay /// 0006468 // protein amino acid phosphorylation // inferred from electronic annotation /// 0006468 // protein amino acid phosphorylation // inferred from direct assay /// 0007049 // cell cycle // inferred from electronic annotatio…	0000307 // cyclin-dependent protein kinase holoenzyme complex // inferred from direct assay /// 0001726 // ruffle // inferred from direct assay /// 0005634 // nucleus // inferred from direct assay /// 0005737 // cytoplasm // inferred from direct assay	0000166 // nucleotide binding // inferred from electronic annotation /// 0004672 // protein kinase activity // inferred from electronic annotation /// 0004674 // protein serine/threonine kinase activity // inferred from electronic annotation /// 0004693 // cyclin-dependent protein kinase activity // inferred from electronic annotation /// 0004693 // cyclin-dependent protein kinase activity // inf…	chr7:92082238-92300688 (-) // 96.64 // q21.2
205046_at	1.66534	up	CENPE	1062	0000089 // mitotic metaphase // traceable author statement /// 0007018 // microtubule-based movement // inferred from electronic annotation /// 0007049 // cell cycle // inferred from electronic annotation /// 0007067 // mitosis // inferred from electronic annotation /// 0007079 // mitotic chromosome movement towards spindle pole // traceable author statement /// 0007080 // mitotic metaphase plate…	0000775 // chromosome, centromeric region // inferred from direct assay /// 0000775 // chromosome, centromeric region // inferred from electronic annotation /// 0000776 // kinetochore // inferred from direct assay /// 0000777 // condensed chromosome kinetochore // inferred from electronic annotation /// 0000940 // outer kinetochore of condensed chromosome // traceable author statement /// 0005634…	0000166 // nucleotide binding // inferred from electronic annotation /// 0003774 // motor activity // inferred from electronic annotation /// 0003777 // microtubule motor activity // inferred from mutant phenotype /// 0003777 // microtubule motor activity // inferred from electronic annotation /// 0005515 // protein binding // inferred from physical interaction /// 0005524 // ATP binding // infer…	chr4:104246652-104339015 (-) // 99.78 // q24
209495_at	1.53263	up	CEP250	11190	0000278 // mitotic cell cycle // inferred from direct assay /// 0007049 // cell cycle // inferred from electronic annotation /// 0008104 // protein localization // inferred from mutant phenotype /// 0010457 // centriole-centriole cohesion // inferred from mutant phenotype /// 0030997 // regulation of centriole-centriole cohesion // inferred from direct assay	0005737 // cytoplasm // inferred from electronic annotation /// 0005813 // centrosome // inferred from direct assay /// 0005814 // centriole // inferred from direct assay /// 0005815 // microtubule organizing center // non-traceable author statement /// 0005929 // cilium // inferred from electronic annotation /// 0042995 // cell projection // inferred from electronic annotation /// 0043234 // pro…	0005515 // protein binding // inferred from physical interaction /// 0008022 // protein C-terminus binding // inferred from physical interaction /// 0019901 // protein kinase binding // inferred from physical interaction	chr20:33511231-33563123 (+) // 99.49 // q11.22
206079_at	4.9959	up	CHML	1122	0006886 // intracellular protein transport // inferred from electronic annotation /// 0007601 // visual perception // traceable author statement /// 0043087 // regulation of GTPase activity // inferred from electronic annotation	0005968 // Rab-protein geranylgeranyltransferase complex // inferred from electronic annotation	0004663 // Rab geranylgeranyltransferase activity // inferred from electronic annotation /// 0005096 // GTPase activator activity // inferred from electronic annotation	chr1:239863552-239865855 (-) // 99.83 // q43
211419_s_at	2.06107	up	CHN2	1124	0007165 // signal transduction // inferred from electronic annotation /// 0007242 // intracellular signaling cascade // inferred from electronic annotation	0005622 // intracellular // inferred from electronic annotation /// 0016020 // membrane // inferred from electronic annotation	0005070 // SH3/SH2 adaptor activity // traceable author statement /// 0005096 // GTPase activator activity // traceable author statement /// 0005096 // GTPase activator activity // inferred from electronic annotation /// 0005515 // protein binding // inferred from electronic annotation /// 0008270 // zinc ion binding // inferred from electronic annotation /// 0019992 // diacylglycerol binding // …	chr7:29201099-29519483 (+) // 80.68 // p15.1
206633_at	5.0782	up	CHRNA1	1134	0003009 // skeletal muscle contraction // inferred from mutant phenotype /// 0006810 // transport // inferred from electronic annotation /// 0006810 // transport // traceable author statement /// 0006811 // ion transport // inferred from electronic annotation /// 0007165 // signal transduction // traceable author statement /// 0007274 // neuromuscular synaptic transmission // inferred from mutant…	0005886 // plasma membrane // inferred from electronic annotation /// 0005886 // plasma membrane // inferred from sequence or structural similarity /// 0005892 // nicotinic acetylcholine-gated receptor-channel complex // traceable author statement /// 0005892 // nicotinic acetylcholine-gated receptor-channel complex // inferred from electronic annotation /// 0005892 // nicotinic acetylcholine-gat…	0004872 // receptor activity // inferred from electronic annotation /// 0004889 // nicotinic acetylcholine-activated cation-selective channel activity // inferred from mutant phenotype /// 0004889 // nicotinic acetylcholine-activated cation-selective channel activity // inferred from electronic annotation /// 0004889 // nicotinic acetylcholine-activated cation-selective channel activity // inferr…	chr2:175320852-175337416 (-) // 100.0 // q31.1
206533_at	8.52747	up	CHRNA5	1138	0006810 // transport // inferred from electronic annotation /// 0006810 // transport // non-traceable author statement /// 0006811 // ion transport // inferred from electronic annotation /// 0007165 // signal transduction // non-traceable author statement /// 0007268 // synaptic transmission // traceable author statement /// 0035095 // behavioral response to nicotine // inferred from mutant pheno…	0005886 // plasma membrane // inferred from electronic annotation /// 0005892 // nicotinic acetylcholine-gated receptor-channel complex // inferred by curator /// 0016020 // membrane // inferred from electronic annotation /// 0016021 // integral to membrane // inferred from electronic annotation /// 0030054 // cell junction // inferred from electronic annotation /// 0045202 // synapse // inferred…	0004872 // receptor activity // inferred from electronic annotation /// 0004889 // nicotinic acetylcholine-activated cation-selective channel activity // non-traceable author statement /// 0004889 // nicotinic acetylcholine-activated cation-selective channel activity // inferred from electronic annotation /// 0005216 // ion channel activity // inferred from electronic annotation /// 0005230 // ex…	chr15:76644968-76672774 (+) // 94.7 // q25.1
207859_s_at	2.0226	up	CHRNB3	1142	0006810 // transport // inferred from electronic annotation /// 0006810 // transport // traceable author statement /// 0006811 // ion transport // inferred from electronic annotation /// 0007165 // signal transduction // traceable author statement /// 0007271 // synaptic transmission, cholinergic // traceable author statement	0005886 // plasma membrane // inferred from electronic annotation /// 0005892 // nicotinic acetylcholine-gated receptor-channel complex // traceable author statement /// 0016020 // membrane // inferred from electronic annotation /// 0016021 // integral to membrane // non-traceable author statement /// 0016021 // integral to membrane // inferred from electronic annotation /// 0030054 // cell junct…	0004889 // nicotinic acetylcholine-activated cation-selective channel activity // traceable author statement /// 0004889 // nicotinic acetylcholine-activated cation-selective channel activity // inferred from electronic annotation /// 0005216 // ion channel activity // inferred from electronic annotation /// 0005230 // extracellular ligand-gated ion channel activity // inferred from electronic an…	chr8:42671718-42711008 (+) // 99.94 // p11.21
205567_at	1.74439	up	CHST1	8534	0005975 // carbohydrate metabolic process // inferred from electronic annotation /// 0005976 // polysaccharide metabolic process // traceable author statement /// 0006012 // galactose metabolic process // inferred from direct assay /// 0006790 // sulfur metabolic process // inferred from direct assay /// 0006954 // inflammatory response // inferred from electronic annotation /// 0042339 // kerata…	0000139 // Golgi membrane // inferred from electronic annotation /// 0005794 // Golgi apparatus // inferred from electronic annotation /// 0016020 // membrane // inferred from electronic annotation /// 0016021 // integral to membrane // non-traceable author statement /// 0016021 // integral to membrane // inferred from electronic annotation /// 0016021 // integral to membrane // traceable author …	0008146 // sulfotransferase activity // inferred from direct assay /// 0008146 // sulfotransferase activity // inferred from electronic annotation /// 0008146 // sulfotransferase activity // traceable author statement /// 0016740 // transferase activity // inferred from electronic annotation /// 0045130 // keratan sulfotransferase activity // inferred from direct assay /// 0045130 // keratan sulf…	chr11:45627002-45643444 (-) // 97.56 // p11.2
206227_at	1.62141	up	CILP	8483	0043569 // negative regulation of insulin-like growth factor receptor signaling pathway // inferred from direct assay	0005576 // extracellular region // inferred from electronic annotation /// 0005578 // proteinaceous extracellular matrix // inferred from electronic annotation /// 0005615 // extracellular space // inferred from direct assay /// 0044420 // extracellular matrix part // inferred from direct assay	0004035 // alkaline phosphatase activity // inferred from direct assay /// 0004551 // nucleotide diphosphatase activity // inferred from direct assay	chr15:63275644-63289253 (-) // 99.04 // q22.31
221223_x_at	1.71769	up	CISH	1154	0001558 // regulation of cell growth // non-traceable author statement /// 0007205 // activation of protein kinase C activity by G-protein coupled receptor protein signaling pathway // inferred from electronic annotation /// 0007242 // intracellular signaling cascade // non-traceable author statement /// 0007242 // intracellular signaling cascade // inferred from electronic annotation /// 0009968…	0005886 // plasma membrane // inferred from electronic annotation	0005515 // protein binding // inferred from electronic annotation	chr3:50618930-50624207 (-) // 99.49 // p21.31
204170_s_at	1.74135	up	CKS2	1164	0000079 // regulation of cyclin-dependent protein kinase activity // traceable author statement /// 0007049 // cell cycle // non-traceable author statement /// 0007049 // cell cycle // inferred from electronic annotation /// 0007051 // spindle organization // non-traceable author statement /// 0007127 // meiosis I // inferred from electronic annotation /// 0008283 // cell proliferation // traceab…		0016301 // kinase activity // inferred from electronic annotation /// 0016538 // cyclin-dependent protein kinase regulator activity // inferred from electronic annotation	chr9:91115932-91121437 (+) // 97.29 // q22.2
206164_at	2.61775	up	CLCA2	9635	0006810 // transport // inferred from electronic annotation /// 0006811 // ion transport // inferred from electronic annotation /// 0006821 // chloride transport // inferred from electronic annotation /// 0007155 // cell adhesion // inferred from electronic annotation	0005576 // extracellular region // inferred from electronic annotation /// 0005886 // plasma membrane // inferred from electronic annotation /// 0009925 // basal plasma membrane // inferred from electronic annotation /// 0016020 // membrane // inferred from electronic annotation /// 0016021 // integral to membrane // inferred from electronic annotation /// 0030054 // cell junction // inferred fro…	0005254 // chloride channel activity // inferred from electronic annotation /// 0005509 // calcium ion binding // inferred from electronic annotation /// 0005515 // protein binding // inferred from electronic annotation /// 0015276 // ligand-gated ion channel activity // inferred from electronic annotation /// 0031404 // chloride ion binding // inferred from electronic annotation	chr1:86662412-86694519 (+) // 98.83 // p22.3
210689_at	5.47762	up	CLDN14	23562	0006461 // protein complex assembly // traceable author statement /// 0007605 // sensory perception of sound // inferred from electronic annotation /// 0016338 // calcium-independent cell-cell adhesion // inferred from sequence or structural similarity	0005783 // endoplasmic reticulum // inferred from direct assay /// 0005886 // plasma membrane // inferred from direct assay /// 0005886 // plasma membrane // inferred from electronic annotation /// 0005923 // tight junction // inferred from sequence or structural similarity /// 0005923 // tight junction // inferred from electronic annotation /// 0016020 // membrane // inferred from electronic ann…	0005198 // structural molecule activity // inferred from electronic annotation /// 0005515 // protein binding // inferred from sequence or structural similarity /// 0042802 // identical protein binding // inferred from sequence or structural similarity	chr21:36754792-36774258 (-) // 99.9 // q22.13
219640_at	3.25687	up	CLDN15	24146	0016338 // calcium-independent cell-cell adhesion // inferred from sequence or structural similarity	0005886 // plasma membrane // inferred from electronic annotation /// 0005923 // tight junction // inferred from sequence or structural similarity /// 0005923 // tight junction // inferred from electronic annotation /// 0016020 // membrane // inferred from electronic annotation /// 0016021 // integral to membrane // inferred from electronic annotation /// 0030054 // cell junction // inferred from…	0005198 // structural molecule activity // inferred from electronic annotation /// 0042802 // identical protein binding // inferred from sequence or structural similarity	chr7:100662093-100667836 (-) // 99.92 // q22.1
211031_s_at	1.85057	up	CLIP2	7461		0005737 // cytoplasm // inferred from electronic annotation /// 0005856 // cytoskeleton // inferred from electronic annotation /// 0005874 // microtubule // inferred from electronic annotation /// 0005875 // microtubule associated complex // traceable author statement		chr7:73456999-73458208 (+) // 98.05 // q11.23
211099_s_at	4.85264	up	CNGB1	1258	0006810 // transport // inferred from electronic annotation /// 0006810 // transport // traceable author statement /// 0006811 // ion transport // inferred from electronic annotation /// 0007601 // visual perception // traceable author statement /// 0007602 // phototransduction // inferred from electronic annotation /// 0045494 // photoreceptor cell maintenance // inferred from electronic annotat…	0005624 // membrane fraction // inferred from electronic annotation /// 0016020 // membrane // inferred from electronic annotation /// 0016021 // integral to membrane // inferred from electronic annotation /// 0017071 // intracellular cyclic nucleotide activated cation channel complex // non-traceable author statement	0000166 // nucleotide binding // inferred from electronic annotation /// 0004872 // receptor activity // inferred from electronic annotation /// 0005216 // ion channel activity // inferred from electronic annotation /// 0005222 // intracellular cAMP activated cation channel activity // non-traceable author statement /// 0015276 // ligand-gated ion channel activity // traceable author statement //…	chr16:56475347-56562513 (-) // 95.19 // q13
208243_s_at	2.20125	up	CNR1	1268	0007165 // signal transduction // inferred from electronic annotation /// 0007186 // G-protein coupled receptor protein signaling pathway // inferred from electronic annotation /// 0007187 // G-protein signaling, coupled to cyclic nucleotide second messenger // traceable author statement /// 0007610 // behavior // traceable author statement	0005886 // plasma membrane // traceable author statement /// 0005886 // plasma membrane // inferred from electronic annotation /// 0005887 // integral to plasma membrane // traceable author statement /// 0016020 // membrane // inferred from electronic annotation /// 0016021 // integral to membrane // inferred from electronic annotation	0004871 // signal transducer activity // inferred from electronic annotation /// 0004872 // receptor activity // inferred from electronic annotation /// 0004930 // G-protein coupled receptor activity // inferred from electronic annotation /// 0004949 // cannabinoid receptor activity // traceable author statement /// 0004949 // cannabinoid receptor activity // inferred from electronic annotation	chr6:88910278-88911721 (-) // 99.72 // q15
216896_at	2.27213	up	COL4A3	1285	0006917 // induction of apoptosis // inferred from direct assay /// 0006919 // activation of caspase activity // inferred from direct assay /// 0007155 // cell adhesion // inferred from electronic annotation /// 0007166 // cell surface receptor linked signal transduction // non-traceable author statement /// 0007605 // sensory perception of sound // traceable author statement /// 0008015 // blood…	0005576 // extracellular region // inferred from electronic annotation /// 0005578 // proteinaceous extracellular matrix // inferred from electronic annotation /// 0005581 // collagen // inferred from electronic annotation /// 0005587 // collagen type IV // inferred from direct assay /// 0005604 // basement membrane // inferred from direct assay /// 0005604 // basement membrane // inferred from e…	0005178 // integrin binding // inferred from direct assay /// 0005178 // integrin binding // traceable author statement /// 0005198 // structural molecule activity // non-traceable author statement /// 0005201 // extracellular matrix structural constituent // inferred from electronic annotation /// 0005488 // binding // inferred from electronic annotation /// 0005515 // protein binding // inferre…	chr2:227880731-227884904 (-) // 99.5 // q36.3
216204_at	3.19088	up	COMT	1312	0006584 // catecholamine metabolic process // inferred from electronic annotation /// 0007155 // cell adhesion // inferred from electronic annotation /// 0007155 // cell adhesion // traceable author statement /// 0007275 // multicellular organismal development // traceable author statement /// 0042135 // neurotransmitter catabolic process // inferred from electronic annotation /// 0042420 // dopa…	0005622 // intracellular // traceable author statement /// 0005625 // soluble fraction // traceable author statement /// 0005737 // cytoplasm // inferred from electronic annotation /// 0005737 // cytoplasm // inferred from direct assay /// 0005792 // microsome // traceable author statement /// 0005829 // cytosol // not recorded /// 0005886 // plasma membrane // inferred from electronic annotation…	0000287 // magnesium ion binding // inferred from electronic annotation /// 0005488 // binding // inferred from electronic annotation /// 0005515 // protein binding // inferred from physical interaction /// 0005515 // protein binding // inferred from electronic annotation /// 0008168 // methyltransferase activity // inferred from electronic annotation /// 0008171 // O-methyltransferase activity /…	chr22:18375643-18378325 (-) // 87.79 // q11.21
209789_at	4.66749	up	CORO2B	10391	0030036 // actin cytoskeleton organization // non-traceable author statement	0005737 // cytoplasm // inferred from electronic annotation /// 0005856 // cytoskeleton // inferred from electronic annotation /// 0015629 // actin cytoskeleton // non-traceable author statement /// 0016020 // membrane // non-traceable author statement	0003779 // actin binding // non-traceable author statement /// 0003779 // actin binding // inferred from electronic annotation	chr15:66658628-66807194 (+) // 92.09 // q23
201117_s_at	5.22552	up	CPE	1363	0006464 // protein modification process // non-traceable author statement /// 0006508 // proteolysis // inferred from electronic annotation /// 0007218 // neuropeptide signaling pathway // non-traceable author statement /// 0008152 // metabolic process // traceable author statement /// 0030070 // insulin processing // inferred from electronic annotation	0005576 // extracellular region // inferred from electronic annotation /// 0005886 // plasma membrane // traceable author statement	0004180 // carboxypeptidase activity // inferred from electronic annotation /// 0004180 // carboxypeptidase activity // traceable author statement /// 0004181 // metallocarboxypeptidase activity // inferred from electronic annotation /// 0008233 // peptidase activity // inferred from electronic annotation /// 0008237 // metallopeptidase activity // inferred from electronic annotation /// 0008270 …	chr4:166519543-166638926 (+) // 97.18 // q32.3
216223_at	2.529	up	CPN2	1370	0050821 // protein stabilization // non-traceable author statement	0005576 // extracellular region // non-traceable author statement /// 0005576 // extracellular region // inferred from electronic annotation /// 0005634 // nucleus // inferred from direct assay /// 0031965 // nuclear membrane // inferred from direct assay	0005515 // protein binding // inferred from electronic annotation /// 0030234 // enzyme regulator activity // non-traceable author statement	chr3:195542431-195545048 (-) // 73.59 // q29
210408_s_at	4.05654	up	CPNE6	9362	0006629 // lipid metabolic process // traceable author statement /// 0007268 // synaptic transmission // traceable author statement /// 0007399 // nervous system development // traceable author statement /// 0016192 // vesicle-mediated transport // traceable author statement	0005624 // membrane fraction // inferred from electronic annotation /// 0030424 // axon // inferred from electronic annotation /// 0030425 // dendrite // inferred from electronic annotation	0001786 // phosphatidylserine binding // inferred from electronic annotation /// 0005215 // transporter activity // traceable author statement /// 0005509 // calcium ion binding // traceable author statement	chr14:23610595-23617051 (+) // 99.9 // q12
220620_at	4.33049	up	CRCT1	54544			0005515 // protein binding // inferred from electronic annotation	chr1:150753601-150755104 (+) // 82.4 // q21.3
213498_at	1.68368	up	CREB3L1	90993	0006350 // transcription // inferred from electronic annotation /// 0006355 // regulation of transcription, DNA-dependent // inferred from electronic annotation /// 0006986 // response to unfolded protein // inferred from electronic annotation /// 0045449 // regulation of transcription // inferred from electronic annotation	0005634 // nucleus // inferred from electronic annotation /// 0005783 // endoplasmic reticulum // inferred from electronic annotation /// 0005789 // endoplasmic reticulum membrane // inferred from electronic annotation /// 0016020 // membrane // inferred from electronic annotation /// 0016021 // integral to membrane // inferred from electronic annotation	0003677 // DNA binding // inferred from electronic annotation /// 0003700 // transcription factor activity // inferred from electronic annotation /// 0043565 // sequence-specific DNA binding // inferred from electronic annotation /// 0046983 // protein dimerization activity // inferred from electronic annotation	chr11:46256130-46298904 (+) // 98.71 // p11.2
203368_at	1.51775	up	CRELD1	78987		0016020 // membrane // inferred from electronic annotation /// 0016021 // integral to membrane // inferred from electronic annotation	0005509 // calcium ion binding // inferred from electronic annotation	chr3:9950523-9961712 (+) // 98.93 // p25.3
202551_s_at	9.32936	up	CRIM1	51232	0001558 // regulation of cell growth // inferred from electronic annotation /// 0007399 // nervous system development // traceable author statement	0005576 // extracellular region // inferred from electronic annotation /// 0005886 // plasma membrane // inferred from electronic annotation /// 0016020 // membrane // inferred from electronic annotation /// 0016021 // integral to membrane // traceable author statement /// 0016021 // integral to membrane // inferred from electronic annotation	0004857 // enzyme inhibitor activity // inferred from electronic annotation /// 0004867 // serine-type endopeptidase inhibitor activity // inferred from electronic annotation /// 0005010 // insulin-like growth factor receptor activity // traceable author statement /// 0005520 // insulin-like growth factor binding // inferred from electronic annotation	chr2:36436900-36631781 (+) // 96.88 // p22.2
216314_at	3.10524	up	CRISP1	167	0007342 // fusion of sperm to egg plasma membrane // traceable author statement	0005576 // extracellular region // inferred from electronic annotation /// 0005615 // extracellular space // traceable author statement		chr6:49909942-49933075 (-) // 94.99 // p12.3
211126_s_at	3.20419	up	CSRP2	1466	0007275 // multicellular organismal development // inferred from electronic annotation /// 0007517 // muscle organ development // non-traceable author statement /// 0008283 // cell proliferation // non-traceable author statement /// 0009887 // organ morphogenesis // non-traceable author statement /// 0016049 // cell growth // non-traceable author statement /// 0030154 // cell differentiation // n…	0005634 // nucleus // non-traceable author statement /// 0005634 // nucleus // inferred from electronic annotation	0008270 // zinc ion binding // inferred from electronic annotation /// 0046872 // metal ion binding // inferred from electronic annotation	chr12:75776792-75784171 (-) // 87.99 // q21.2 /// chr3:120732534-120733067 (-) // 69.5 // q13.33
206224_at	5.2376	up	CST1	1469		0005576 // extracellular region // inferred from electronic annotation	0004866 // endopeptidase inhibitor activity // inferred from electronic annotation /// 0004869 // cysteine-type endopeptidase inhibitor activity // traceable author statement /// 0004869 // cysteine-type endopeptidase inhibitor activity // inferred from electronic annotation	chr20:23676384-23679559 (-) // 92.26 // p11.21
211674_x_at	2.91213	up	CTAG1A /// CTAG1B	1485 /// 246100		0005737 // cytoplasm // inferred from electronic annotation /// 0005737 // cytoplasm // inferred from direct assay	0005515 // protein binding // inferred from physical interaction	chrX:153466613-153468268 (+) // 92.43 // q28 /// chrX:153499059-153500714 (-) // 92.43 // q28
201904_s_at	2.63659	up	CTDSPL	10217		0005634 // nucleus // inferred from electronic annotation	0004721 // phosphoprotein phosphatase activity // inferred from electronic annotation /// 0016787 // hydrolase activity // inferred from electronic annotation /// 0016791 // phosphatase activity // inferred from electronic annotation	chr3:37878128-38000963 (+) // 89.3 // p22.2
214411_x_at	1.56998	up	CTRB2	440387	0006508 // proteolysis // inferred from electronic annotation /// 0007586 // digestion // inferred from electronic annotation	0005576 // extracellular region // inferred from electronic annotation	0003824 // catalytic activity // inferred from electronic annotation /// 0004252 // serine-type endopeptidase activity // inferred from electronic annotation /// 0008233 // peptidase activity // inferred from electronic annotation /// 0008236 // serine-type peptidase activity // inferred from electronic annotation /// 0016787 // hydrolase activity // inferred from electronic annotation	chr16:73795501-73797160 (-) // 93.08 // q23.1
36084_at	2.42934	up	CUL7	9820	0001570 // vasculogenesis // inferred from sequence or structural similarity /// 0001570 // vasculogenesis // inferred from electronic annotation /// 0006508 // proteolysis // non-traceable author statement /// 0006511 // ubiquitin-dependent protein catabolic process // inferred from electronic annotation /// 0019941 // modification-dependent protein catabolic process // inferred from electronic …	0005680 // anaphase-promoting complex // non-traceable author statement /// 0005680 // anaphase-promoting complex // inferred from electronic annotation /// 0005737 // cytoplasm // inferred from electronic annotation /// 0031461 // cullin-RING ubiquitin ligase complex // inferred from electronic annotation	0005488 // binding // inferred from electronic annotation /// 0005515 // protein binding // inferred from sequence or structural similarity /// 0005515 // protein binding // inferred from electronic annotation /// 0005515 // protein binding // inferred from physical interaction /// 0031625 // ubiquitin protein ligase binding // inferred from electronic annotation	chr6:43113332-43129580 (-) // 94.72 // p21.1
216734_s_at	1.84322	up	CXCR5	643	0006928 // cell motion // traceable author statement /// 0007165 // signal transduction // inferred from electronic annotation /// 0007186 // G-protein coupled receptor protein signaling pathway // traceable author statement /// 0007186 // G-protein coupled receptor protein signaling pathway // inferred from electronic annotation /// 0042113 // B cell activation // inferred from electronic annota…	0005886 // plasma membrane // inferred from electronic annotation /// 0005887 // integral to plasma membrane // traceable author statement /// 0016020 // membrane // inferred from electronic annotation /// 0016021 // integral to membrane // inferred from electronic annotation	0004871 // signal transducer activity // inferred from electronic annotation /// 0004872 // receptor activity // inferred from electronic annotation /// 0004930 // G-protein coupled receptor activity // traceable author statement /// 0004930 // G-protein coupled receptor activity // inferred from electronic annotation /// 0016494 // C-X-C chemokine receptor activity // inferred from electronic an…	chr11:118269310-118271330 (+) // 96.09 // q23.3
206974_at	1.8292	up	CXCR6	10663	0007165 // signal transduction // inferred from electronic annotation /// 0007186 // G-protein coupled receptor protein signaling pathway // traceable author statement /// 0007186 // G-protein coupled receptor protein signaling pathway // inferred from electronic annotation /// 0019079 // viral genome replication // traceable author statement	0005886 // plasma membrane // inferred from electronic annotation /// 0005887 // integral to plasma membrane // traceable author statement /// 0016020 // membrane // inferred from electronic annotation /// 0016021 // integral to membrane // inferred from electronic annotation	0004871 // signal transducer activity // inferred from electronic annotation /// 0004872 // receptor activity // inferred from electronic annotation /// 0004930 // G-protein coupled receptor activity // traceable author statement /// 0004930 // G-protein coupled receptor activity // inferred from electronic annotation /// 0015026 // coreceptor activity // traceable author statement /// 0016493 //…	chr3:45959976-45964849 (+) // 100.0 // p21.31
206424_at	1.76077	up	CYP26A1	1592	0007417 // central nervous system development // inferred from electronic annotation /// 0008152 // metabolic process // traceable author statement /// 0009952 // anterior/posterior pattern formation // inferred from electronic annotation /// 0014032 // neural crest cell development // inferred from electronic annotation /// 0034653 // retinoic acid catabolic process // inferred from direct assay…	0005783 // endoplasmic reticulum // inferred from electronic annotation /// 0005789 // endoplasmic reticulum membrane // inferred from electronic annotation /// 0005792 // microsome // inferred from electronic annotation /// 0005792 // microsome // inferred from direct assay /// 0016020 // membrane // inferred from electronic annotation	0001972 // retinoic acid binding // inferred from direct assay /// 0004497 // monooxygenase activity // inferred from electronic annotation /// 0005506 // iron ion binding // inferred from electronic annotation /// 0008401 // retinoic acid 4-hydroxylase activity // inferred from direct assay /// 0009055 // electron carrier activity // inferred from electronic annotation /// 0016491 // oxidoreduct…	chr10:94823656-94827242 (+) // 95.81 // q23.33
210272_at	4.51093	up	CYP2B7P1	1556	0055114 // oxidation reduction // inferred from electronic annotation /// 0055114 // oxidation reduction // non-traceable author statement		0004497 // monooxygenase activity // inferred from electronic annotation /// 0004497 // monooxygenase activity // non-traceable author statement /// 0005506 // iron ion binding // inferred from electronic annotation /// 0009055 // electron carrier activity // inferred from electronic annotation /// 0016491 // oxidoreductase activity // inferred from electronic annotation /// 0016712 // oxidoreduc…	chr19:46122011-46148403 (+) // 64.74 // q13.2 /// chr19:46189047-46216141 (+) // 62.19 // q13.2
215809_at	2.29193	up	CYP2D6	1565	0017144 // drug metabolic process // inferred from direct assay /// 0055114 // oxidation reduction // inferred from electronic annotation /// 0055114 // oxidation reduction // inferred from direct assay	0005783 // endoplasmic reticulum // inferred from electronic annotation /// 0005789 // endoplasmic reticulum membrane // inferred from electronic annotation /// 0005792 // microsome // inferred from electronic annotation /// 0016020 // membrane // inferred from electronic annotation	0004497 // monooxygenase activity // inferred from electronic annotation /// 0005506 // iron ion binding // inferred from electronic annotation /// 0009055 // electron carrier activity // inferred from electronic annotation /// 0016491 // oxidoreductase activity // inferred from direct assay /// 0016491 // oxidoreductase activity // inferred from electronic annotation /// 0016712 // oxidoreductas…	chr22:40865545-40868693 (-) // 93.5 // q13.2 /// chr22:40851910-40878302 (-) // 89.6 // q13.2
208367_x_at	2.48913	up	CYP3A4	1576	0006629 // lipid metabolic process // traceable author statement /// 0006805 // xenobiotic metabolic process // traceable author statement /// 0008202 // steroid metabolic process // inferred from mutant phenotype /// 0017144 // drug metabolic process // inferred from direct assay /// 0042359 // vitamin D metabolic process // inferred by curator /// 0055114 // oxidation reduction // inferred from…	0005624 // membrane fraction // traceable author statement /// 0005737 // cytoplasm // inferred from direct assay /// 0005783 // endoplasmic reticulum // inferred from electronic annotation /// 0005789 // endoplasmic reticulum membrane // inferred from electronic annotation /// 0005792 // microsome // traceable author statement /// 0005792 // microsome // inferred from direct assay /// 0005792 //…	0004497 // monooxygenase activity // inferred from electronic annotation /// 0004497 // monooxygenase activity // inferred from sequence or structural similarity /// 0004497 // monooxygenase activity // traceable author statement /// 0004497 // monooxygenase activity // inferred from direct assay /// 0005496 // steroid binding // inferred from direct assay /// 0005506 // iron ion binding // infer…	chr7:99193234-99219700 (-) // 98.46 // q22.1
210096_at	4.72423	up	CYP4B1	1580	0055114 // oxidation reduction // inferred from electronic annotation	0005783 // endoplasmic reticulum // inferred from electronic annotation /// 0005789 // endoplasmic reticulum membrane // inferred from electronic annotation /// 0005792 // microsome // inferred from electronic annotation /// 0016020 // membrane // inferred from electronic annotation	0004497 // monooxygenase activity // inferred from electronic annotation /// 0005506 // iron ion binding // inferred from electronic annotation /// 0009055 // electron carrier activity // inferred from electronic annotation /// 0016491 // oxidoreductase activity // inferred from electronic annotation /// 0019825 // oxygen binding // traceable author statement /// 0020037 // heme binding // inferr…	chr1:47037328-47057608 (+) // 93.91 // p33
206153_at	1.89296	up	CYP4F11	57834	0006954 // inflammatory response // traceable author statement /// 0055114 // oxidation reduction // non-traceable author statement /// 0055114 // oxidation reduction // traceable author statement /// 0055114 // oxidation reduction // inferred from electronic annotation	0005783 // endoplasmic reticulum // inferred from electronic annotation /// 0005789 // endoplasmic reticulum membrane // inferred from electronic annotation /// 0005792 // microsome // inferred from electronic annotation /// 0016020 // membrane // inferred from electronic annotation /// 0016021 // integral to membrane // inferred from electronic annotation	0004497 // monooxygenase activity // non-traceable author statement /// 0004497 // monooxygenase activity // inferred from electronic annotation /// 0005506 // iron ion binding // inferred from electronic annotation /// 0009055 // electron carrier activity // inferred from electronic annotation /// 0016491 // oxidoreductase activity // inferred from electronic annotation /// 0020037 // heme bindi…	chr19:15885486-15906326 (-) // 97.85 // p13.12
209570_s_at	4.82664	up	D4S234E	27065	0007212 // dopamine receptor signaling pathway // inferred from electronic annotation	0000139 // Golgi membrane // inferred from electronic annotation /// 0005634 // nucleus // traceable author statement /// 0005737 // cytoplasm // traceable author statement /// 0005794 // Golgi apparatus // inferred from electronic annotation /// 0016020 // membrane // inferred from electronic annotation /// 0016021 // integral to membrane // inferred from electronic annotation	0050780 // dopamine receptor binding // inferred from electronic annotation	chr4:4439666-4471685 (+) // 98.67 // p16.2
211196_at	1.65862	up	DBT	1629	0008152 // metabolic process // inferred from electronic annotation /// 0046949 // acyl-CoA biosynthetic process // inferred from electronic annotation	0005739 // mitochondrion // traceable author statement /// 0005739 // mitochondrion // inferred from electronic annotation /// 0005759 // mitochondrial matrix // inferred from electronic annotation /// 0005947 // mitochondrial alpha-ketoglutarate dehydrogenase complex // traceable author statement /// 0005947 // mitochondrial alpha-ketoglutarate dehydrogenase complex // inferred from electronic a…	0005515 // protein binding // inferred from electronic annotation /// 0008415 // acyltransferase activity // inferred from electronic annotation /// 0016740 // transferase activity // inferred from electronic annotation /// 0031405 // lipoic acid binding // inferred from electronic annotation /// 0043754 // dihydrolipoyllysine-residue (2-methylpropanoyl)transferase activity // inferred from elect…	chr1:100448686-100487961 (-) // 99.67 // p21.2
217973_at	1.63378	up	DCXR	51181	0005975 // carbohydrate metabolic process // inferred from electronic annotation /// 0005997 // xylulose metabolic process // inferred from electronic annotation /// 0006006 // glucose metabolic process // inferred from electronic annotation /// 0006739 // NADP metabolic process // inferred from electronic annotation /// 0008152 // metabolic process // inferred from electronic annotation /// 0042…	0005902 // microvillus // inferred from electronic annotation /// 0005903 // brush border // inferred from electronic annotation /// 0016020 // membrane // inferred from electronic annotation	0003824 // catalytic activity // inferred from electronic annotation /// 0005488 // binding // inferred from electronic annotation /// 0005515 // protein binding // inferred from electronic annotation /// 0016491 // oxidoreductase activity // inferred from electronic annotation /// 0016614 // oxidoreductase activity, acting on CH-OH group of donors // inferred from electronic annotation /// 00500…	chr17:77587046-77588850 (-) // 96.23 // q25.3
208779_x_at	2.14897	up	DDR1	780	0001558 // regulation of cell growth // inferred from electronic annotation /// 0001952 // regulation of cell-matrix adhesion // inferred from electronic annotation /// 0006468 // protein amino acid phosphorylation // inferred from electronic annotation /// 0007155 // cell adhesion // traceable author statement /// 0007155 // cell adhesion // inferred from electronic annotation /// 0007169 // tra…	0005576 // extracellular region // inferred from electronic annotation /// 0005886 // plasma membrane // inferred from electronic annotation /// 0005887 // integral to plasma membrane // traceable author statement /// 0016020 // membrane // inferred from electronic annotation /// 0016021 // integral to membrane // inferred from electronic annotation	0000166 // nucleotide binding // inferred from electronic annotation /// 0004672 // protein kinase activity // inferred from electronic annotation /// 0004713 // protein tyrosine kinase activity // inferred from electronic annotation /// 0004714 // transmembrane receptor protein tyrosine kinase activity // traceable author statement /// 0004714 // transmembrane receptor protein tyrosine kinase ac…	chr6:30960319-30975908 (+) // 96.82 // p21.33 /// chr6_cox_hap1:2300945-2316536 (+) // 96.74 // /// chr6_qbl_hap2:2099274-2114865 (+) // 96.82 //
216307_at	2.02767	up	DGKB	1607	0007205 // activation of protein kinase C activity by G-protein coupled receptor protein signaling pathway // inferred from electronic annotation /// 0007242 // intracellular signaling cascade // inferred from electronic annotation	0005737 // cytoplasm // inferred from electronic annotation /// 0005886 // plasma membrane // inferred from electronic annotation	0004143 // diacylglycerol kinase activity // inferred from electronic annotation /// 0005509 // calcium ion binding // inferred from electronic annotation /// 0005515 // protein binding // inferred from physical interaction /// 0008270 // zinc ion binding // inferred from electronic annotation /// 0016301 // kinase activity // inferred from electronic annotation /// 0016740 // transferase activit…	chr7:14153769-14742328 (-) // 99.84 // p21.2
200862_at	1.70828	up	DHCR24	1718	0006694 // steroid biosynthetic process // inferred from electronic annotation /// 0006695 // cholesterol biosynthetic process // inferred from sequence or structural similarity /// 0006695 // cholesterol biosynthetic process // non-traceable author statement /// 0006695 // cholesterol biosynthetic process // inferred from electronic annotation /// 0006695 // cholesterol biosynthetic process // i…	0000139 // Golgi membrane // inferred from electronic annotation /// 0005634 // nucleus // inferred from direct assay /// 0005783 // endoplasmic reticulum // inferred from direct assay /// 0005783 // endoplasmic reticulum // inferred from electronic annotation /// 0005789 // endoplasmic reticulum membrane // not recorded /// 0005789 // endoplasmic reticulum membrane // non-traceable author statem…	0003824 // catalytic activity // inferred from electronic annotation /// 0016491 // oxidoreductase activity // inferred from electronic annotation /// 0016628 // oxidoreductase activity, acting on the CH-CH group of donors, NAD or NADP as acceptor // inferred from direct assay /// 0019899 // enzyme binding // inferred from physical interaction /// 0042605 // peptide antigen binding // inferred fr…	chr1:55087895-55125479 (-) // 91.62 // p32.3
204800_s_at	1.58261	up	DHRS12	79758	0008152 // metabolic process // inferred from electronic annotation /// 0055114 // oxidation reduction // inferred from electronic annotation		0003824 // catalytic activity // inferred from electronic annotation /// 0005488 // binding // inferred from electronic annotation /// 0016491 // oxidoreductase activity // inferred from electronic annotation	chr13:51240129-51276294 (-) // 98.11 // q14.3
203334_at	1.67871	up	DHX8	1659	0006396 // RNA processing // traceable author statement /// 0006397 // mRNA processing // inferred from electronic annotation /// 0008380 // RNA splicing // traceable author statement /// 0008380 // RNA splicing // inferred from electronic annotation	0005634 // nucleus // traceable author statement /// 0005634 // nucleus // inferred from electronic annotation /// 0005681 // spliceosome // traceable author statement /// 0005681 // spliceosome // inferred from electronic annotation	0000166 // nucleotide binding // inferred from electronic annotation /// 0003676 // nucleic acid binding // inferred from electronic annotation /// 0003723 // RNA binding // inferred from electronic annotation /// 0004004 // ATP-dependent RNA helicase activity // traceable author statement /// 0004386 // helicase activity // inferred from electronic annotation /// 0005524 // ATP binding // inferr…	chr17:38916859-38957206 (+) // 97.55 // q21.31
219619_at	7.31565	up	DIRAS2	54769	0007264 // small GTPase mediated signal transduction // inferred from electronic annotation	0005622 // intracellular // inferred from electronic annotation /// 0005886 // plasma membrane // inferred from electronic annotation /// 0016020 // membrane // inferred from electronic annotation	0000166 // nucleotide binding // inferred from electronic annotation /// 0005525 // GTP binding // inferred from electronic annotation	chr9:92411934-92414959 (-) // 98.59 // q22.2
219908_at	5.06796	up	DKK2	27123	0007275 // multicellular organismal development // inferred from electronic annotation /// 0016055 // Wnt receptor signaling pathway // inferred from electronic annotation /// 0030178 // negative regulation of Wnt receptor signaling pathway // inferred from electronic annotation	0005576 // extracellular region // inferred from electronic annotation /// 0005615 // extracellular space // traceable author statement		chr4:108062409-108176903 (-) // 98.91 // q25
215085_x_at	4.51091	up	DLEC1	9940	0007049 // cell cycle // inferred from electronic annotation /// 0008285 // negative regulation of cell proliferation // traceable author statement /// 0045786 // negative regulation of cell cycle // inferred from electronic annotation	0005737 // cytoplasm // inferred from direct assay /// 0005737 // cytoplasm // inferred from electronic annotation		chr3:38110123-38139227 (+) // 97.54 // p22.2
206490_at	2.95543	up	DLGAP1	9229	0007267 // cell-cell signaling // inferred from electronic annotation /// 0007268 // synaptic transmission // non-traceable author statement /// 0007268 // synaptic transmission // traceable author statement	0005886 // plasma membrane // inferred from electronic annotation /// 0016020 // membrane // inferred from electronic annotation /// 0030054 // cell junction // inferred from electronic annotation /// 0045202 // synapse // inferred from electronic annotation /// 0045211 // postsynaptic membrane // inferred from electronic annotation	0005515 // protein binding // inferred from physical interaction /// 0005515 // protein binding // traceable author statement	chr18:3492143-3835296 (-) // 96.77 // p11.31
213707_s_at	6.30044	up	DLX5	1749	0001501 // skeletal system development // traceable author statement /// 0006355 // regulation of transcription, DNA-dependent // inferred from electronic annotation /// 0007275 // multicellular organismal development // inferred from electronic annotation /// 0007399 // nervous system development // traceable author statement /// 0007399 // nervous system development // inferred from electronic …	0005634 // nucleus // inferred from electronic annotation /// 0005634 // nucleus // inferred from direct assay /// 0005730 // nucleolus // inferred from direct assay /// 0005737 // cytoplasm // inferred from electronic annotation	0003677 // DNA binding // inferred from electronic annotation /// 0003700 // transcription factor activity // inferred from electronic annotation /// 0005515 // protein binding // inferred from electronic annotation /// 0030528 // transcription regulator activity // inferred from electronic annotation /// 0043565 // sequence-specific DNA binding // inferred from electronic annotation	chr7:96487643-96492250 (-) // 88.79 // q21.3
208386_x_at	1.52841	up	DMC1	11144	0000239 // pachytene // inferred from electronic annotation /// 0001541 // ovarian follicle development // inferred from electronic annotation /// 0001556 // oocyte maturation // inferred from electronic annotation /// 0006259 // DNA metabolic process // inferred from electronic annotation /// 0007049 // cell cycle // inferred from electronic annotation /// 0007126 // meiosis // traceable author …	0000794 // condensed nuclear chromosome // traceable author statement /// 0000794 // condensed nuclear chromosome // inferred from electronic annotation /// 0005622 // intracellular // inferred from electronic annotation /// 0005634 // nucleus // inferred from electronic annotation /// 0005634 // nucleus // inferred from direct assay /// 0005737 // cytoplasm // inferred from direct assay /// 0043…	0000166 // nucleotide binding // inferred from electronic annotation /// 0003677 // DNA binding // traceable author statement /// 0003677 // DNA binding // inferred from electronic annotation /// 0005515 // protein binding // inferred from electronic annotation /// 0005524 // ATP binding // traceable author statement /// 0005524 // ATP binding // inferred from electronic annotation /// 0008094 //…	chr22:37244899-37294241 (-) // 81.49 // q13.1
204720_s_at	5.83761	up	DNAJC6	9829			0004721 // phosphoprotein phosphatase activity // inferred from electronic annotation /// 0004725 // protein tyrosine phosphatase activity // inferred from electronic annotation /// 0016787 // hydrolase activity // inferred from electronic annotation /// 0017124 // SH3 domain binding // inferred from electronic annotation /// 0031072 // heat shock protein binding // inferred from electronic annot…	chr1:65503024-65654140 (+) // 98.02 // p31.3
207192_at	2.88714	up	DNASE1L2	1775	0006259 // DNA metabolic process // traceable author statement /// 0006308 // DNA catabolic process // inferred from electronic annotation	0005576 // extracellular region // inferred from electronic annotation	0003677 // DNA binding // traceable author statement /// 0004518 // nuclease activity // inferred from electronic annotation /// 0004519 // endonuclease activity // inferred from electronic annotation /// 0004536 // deoxyribonuclease activity // traceable author statement /// 0004536 // deoxyribonuclease activity // inferred from electronic annotation /// 0005509 // calcium ion binding // traceab…	chr16:2226726-2228612 (+) // 94.67 // p13.3
209839_at	1.9989	up	DNM3	26052	0006897 // endocytosis // inferred from sequence or structural similarity /// 0006897 // endocytosis // inferred from electronic annotation /// 0007416 // synaptogenesis // inferred from sequence or structural similarity /// 0046847 // filopodium assembly // inferred from sequence or structural similarity	0005737 // cytoplasm // inferred from electronic annotation /// 0005739 // mitochondrion // inferred from electronic annotation /// 0005856 // cytoskeleton // inferred from electronic annotation /// 0005874 // microtubule // inferred from electronic annotation /// 0014069 // postsynaptic density // inferred from sequence or structural similarity /// 0043197 // dendritic spine // inferred from seq…	0000166 // nucleotide binding // inferred from electronic annotation /// 0003774 // motor activity // inferred from electronic annotation /// 0003924 // GTPase activity // inferred from sequence or structural similarity /// 0003924 // GTPase activity // inferred from electronic annotation /// 0005515 // protein binding // inferred from physical interaction /// 0005515 // protein binding // inferr…	chr1:170077262-170648478 (+) // 98.26 // q24.3
211478_s_at	5.23381	up	DPP4	1803	0001666 // response to hypoxia // inferred from direct assay /// 0006508 // proteolysis // inferred from electronic annotation /// 0033632 // regulation of cell-cell adhesion mediated by integrin // inferred from direct assay /// 0042110 // T cell activation // inferred from direct assay	0005576 // extracellular region // inferred from electronic annotation /// 0005886 // plasma membrane // inferred from direct assay /// 0005886 // plasma membrane // inferred from electronic annotation /// 0009986 // cell surface // inferred from direct assay /// 0016020 // membrane // inferred from electronic annotation /// 0016021 // integral to membrane // inferred from electronic annotation /…	0004177 // aminopeptidase activity // inferred from electronic annotation /// 0004252 // serine-type endopeptidase activity // inferred from electronic annotation /// 0005515 // protein binding // inferred from physical interaction /// 0008233 // peptidase activity // inferred from electronic annotation /// 0008236 // serine-type peptidase activity // inferred from direct assay /// 0008236 // ser…	chr2:162557530-162638244 (-) // 95.86 // q24.2
210091_s_at	2.87197	up	DTNA	1837	0006941 // striated muscle contraction // traceable author statement /// 0007165 // signal transduction // traceable author statement /// 0007268 // synaptic transmission // traceable author statement /// 0007274 // neuromuscular synaptic transmission // traceable author statement	0005737 // cytoplasm // inferred from electronic annotation /// 0005792 // microsome // inferred from electronic annotation /// 0030054 // cell junction // inferred from electronic annotation /// 0045202 // synapse // inferred from electronic annotation	0005509 // calcium ion binding // inferred from electronic annotation /// 0005515 // protein binding // inferred from physical interaction /// 0005515 // protein binding // inferred from electronic annotation /// 0005515 // protein binding // traceable author statement /// 0008270 // zinc ion binding // inferred from electronic annotation /// 0046872 // metal ion binding // inferred from electron…	chr18:30544245-30700942 (+) // 94.57 // q12.1
215732_s_at	1.63809	up	DTX2 /// LOC100134197	100134197 /// 113878	0007219 // Notch signaling pathway // inferred from electronic annotation	0005634 // nucleus // inferred from electronic annotation /// 0005737 // cytoplasm // inferred from electronic annotation	0005515 // protein binding // inferred from physical interaction /// 0005515 // protein binding // inferred from electronic annotation /// 0008270 // zinc ion binding // inferred from electronic annotation /// 0046872 // metal ion binding // inferred from electronic annotation	chr7:75928968-75973247 (+) // 99.52 // q11.23 /// chr7:76427081-76471562 (+) // 73.46 // q11.23
206374_at	5.03156	up	DUSP8	1850	0000188 // inactivation of MAPK activity // traceable author statement /// 0006470 // protein amino acid dephosphorylation // traceable author statement /// 0006470 // protein amino acid dephosphorylation // inferred from electronic annotation /// 0016311 // dephosphorylation // inferred from electronic annotation	0005634 // nucleus // inferred from electronic annotation /// 0005737 // cytoplasm // traceable author statement /// 0005737 // cytoplasm // inferred from electronic annotation	0004721 // phosphoprotein phosphatase activity // inferred from electronic annotation /// 0004725 // protein tyrosine phosphatase activity // traceable author statement /// 0004725 // protein tyrosine phosphatase activity // inferred from electronic annotation /// 0008138 // protein tyrosine/serine/threonine phosphatase activity // inferred from electronic annotation /// 0016787 // hydrolase acti…	chr11:1533958-1543742 (-) // 89.65 // p15.5
203230_at	1.68915	up	DVL1 /// LOC642469	1855 /// 642469	0001505 // regulation of neurotransmitter levels // inferred from sequence or structural similarity /// 0006469 // negative regulation of protein kinase activity // inferred from direct assay /// 0007165 // signal transduction // non-traceable author statement /// 0007242 // intracellular signaling cascade // inferred from electronic annotation /// 0007269 // neurotransmitter secretion // inferre…	0005622 // intracellular // inferred from electronic annotation /// 0005737 // cytoplasm // inferred from electronic annotation /// 0005737 // cytoplasm // non-traceable author statement /// 0016023 // cytoplasmic membrane-bounded vesicle // inferred from sequence or structural similarity /// 0019717 // synaptosome // inferred from sequence or structural similarity /// 0031410 // cytoplasmic vesi…	0004871 // signal transducer activity // inferred from electronic annotation /// 0005515 // protein binding // inferred from electronic annotation /// 0005515 // protein binding // inferred from physical interaction /// 0042802 // identical protein binding // inferred from physical interaction	chr1:1260521-1274310 (-) // 99.34 // p36.33 /// chr1_random:270881-278385 (-) // 93.35 //
203013_at	1.51446	up	ECD	11319	0006110 // regulation of glycolysis // traceable author statement /// 0006350 // transcription // inferred from electronic annotation /// 0006355 // regulation of transcription, DNA-dependent // inferred from electronic annotation /// 0006366 // transcription from RNA polymerase II promoter // traceable author statement	0005634 // nucleus // inferred from electronic annotation /// 0005737 // cytoplasm // inferred from electronic annotation	0003713 // transcription coactivator activity // traceable author statement	chr10:74564288-74597823 (-) // 100.0 // q22.1
218995_s_at	4.29378	up	EDN1	1906	0001501 // skeletal system development // inferred from electronic annotation /// 0001569 // patterning of blood vessels // inferred from electronic annotation /// 0001666 // response to hypoxia // inferred from electronic annotation /// 0001701 // in utero embryonic development // inferred from electronic annotation /// 0003100 // regulation of systemic arterial blood pressure by endothelin // i…	0005576 // extracellular region // inferred from electronic annotation /// 0005615 // extracellular space // inferred from electronic annotation /// 0005615 // extracellular space // inferred from direct assay /// 0005737 // cytoplasm // inferred from direct assay	0005102 // receptor binding // inferred from electronic annotation /// 0005179 // hormone activity // inferred from direct assay /// 0005515 // protein binding // inferred from electronic annotation /// 0031707 // endothelin A receptor binding // inferred from electronic annotation /// 0031707 // endothelin A receptor binding // inferred from direct assay /// 0031708 // endothelin B receptor bind…	chr6:12398514-12404563 (+) // 99.68 // p24.1
201843_s_at	3.99532	up	EFEMP1	2202	0007601 // visual perception // traceable author statement	0005576 // extracellular region // inferred from electronic annotation /// 0005578 // proteinaceous extracellular matrix // traceable author statement	0005509 // calcium ion binding // inferred from electronic annotation /// 0005515 // protein binding // inferred from physical interaction	chr2:55946601-56003682 (-) // 98.29 // p16.1
218825_at	3.19309	up	EGFL7	51162	0001525 // angiogenesis // inferred from electronic annotation /// 0001568 // blood vessel development // inferred from sequence or structural similarity /// 0001568 // blood vessel development // inferred from electronic annotation /// 0001570 // vasculogenesis // inferred from sequence or structural similarity /// 0001570 // vasculogenesis // inferred from electronic annotation /// 0007275 // m…	0005576 // extracellular region // inferred from sequence or structural similarity /// 0005576 // extracellular region // inferred from electronic annotation /// 0005615 // extracellular space // inferred from electronic annotation	0005509 // calcium ion binding // inferred from electronic annotation	chr9:138682536-138686951 (+) // 99.76 // q34.3
221528_s_at	1.94855	up	ELMO2	63916	0006909 // phagocytosis // inferred from electronic annotation /// 0006915 // apoptosis // inferred from electronic annotation	0005737 // cytoplasm // inferred from electronic annotation /// 0005856 // cytoskeleton // inferred from electronic annotation	0005488 // binding // inferred from electronic annotation /// 0017124 // SH3 domain binding // inferred from electronic annotation	chr20:44428098-44460818 (-) // 97.54 // q13.12
216837_at	2.95167	up	EPHA5	2044	0006468 // protein amino acid phosphorylation // traceable author statement /// 0006468 // protein amino acid phosphorylation // inferred from electronic annotation /// 0007169 // transmembrane receptor protein tyrosine kinase signaling pathway // inferred from electronic annotation	0016020 // membrane // inferred from electronic annotation /// 0016021 // integral to membrane // traceable author statement /// 0016021 // integral to membrane // inferred from electronic annotation	0000166 // nucleotide binding // inferred from electronic annotation /// 0004672 // protein kinase activity // inferred from electronic annotation /// 0004713 // protein tyrosine kinase activity // inferred from electronic annotation /// 0004714 // transmembrane receptor protein tyrosine kinase activity // inferred from electronic annotation /// 0004872 // receptor activity // inferred from elect…	chr4:65872240-66217983 (+) // 99.91 // q13.1
200842_s_at	1.56436	up	EPRS	2058	0006412 // translation // inferred from electronic annotation /// 0006418 // tRNA aminoacylation for protein translation // inferred from electronic annotation /// 0006424 // glutamyl-tRNA aminoacylation // inferred from electronic annotation /// 0006433 // prolyl-tRNA aminoacylation // inferred from electronic annotation /// 0006461 // protein complex assembly // traceable author statement	0005625 // soluble fraction // traceable author statement /// 0005737 // cytoplasm // traceable author statement /// 0005737 // cytoplasm // inferred from electronic annotation	0000166 // nucleotide binding // inferred from electronic annotation /// 0003723 // RNA binding // inferred from electronic annotation /// 0003824 // catalytic activity // inferred from electronic annotation /// 0004812 // aminoacyl-tRNA ligase activity // inferred from electronic annotation /// 0004818 // glutamate-tRNA ligase activity // inferred from electronic annotation /// 0004827 // prolin…	chr1:218208564-218286495 (-) // 98.14 // q41
214372_x_at	2.64471	up	ERN2	10595	0006350 // transcription // inferred from electronic annotation /// 0006355 // regulation of transcription, DNA-dependent // inferred from electronic annotation /// 0006397 // mRNA processing // inferred from electronic annotation /// 0006468 // protein amino acid phosphorylation // inferred from direct assay /// 0006468 // protein amino acid phosphorylation // inferred from electronic annotation…	0005783 // endoplasmic reticulum // inferred from electronic annotation /// 0005789 // endoplasmic reticulum membrane // inferred from electronic annotation /// 0016020 // membrane // inferred from electronic annotation /// 0016021 // integral to membrane // inferred from electronic annotation	0000166 // nucleotide binding // inferred from electronic annotation /// 0000287 // magnesium ion binding // inferred from direct assay /// 0000287 // magnesium ion binding // inferred from electronic annotation /// 0003824 // catalytic activity // inferred from electronic annotation /// 0004519 // endonuclease activity // inferred from direct assay /// 0004672 // protein kinase activity // infer…	chr16:23609133-23609596 (-) // 38.3 // p12.1
211118_x_at	4.12253	up	ESR2	2100	0001764 // neuron migration // inferred from electronic annotation /// 0006350 // transcription // inferred from electronic annotation /// 0006355 // regulation of transcription, DNA-dependent // traceable author statement /// 0006355 // regulation of transcription, DNA-dependent // inferred from electronic annotation /// 0007165 // signal transduction // traceable author statement /// 0007267 //…	0005634 // nucleus // traceable author statement /// 0005634 // nucleus // inferred from electronic annotation /// 0005739 // mitochondrion // inferred from direct assay	0003677 // DNA binding // inferred from electronic annotation /// 0003677 // DNA binding // traceable author statement /// 0003700 // transcription factor activity // traceable author statement /// 0003700 // transcription factor activity // inferred from electronic annotation /// 0003707 // steroid hormone receptor activity // inferred from electronic annotation /// 0003707 // steroid hormone re…	chr14:63763884-63830831 (-) // 98.14 // q23.2
217061_s_at	3.86082	up	ETV1	2115	0006350 // transcription // inferred from electronic annotation /// 0006355 // regulation of transcription, DNA-dependent // inferred from electronic annotation /// 0006366 // transcription from RNA polymerase II promoter // traceable author statement	0005634 // nucleus // inferred from electronic annotation	0003677 // DNA binding // inferred from electronic annotation /// 0003700 // transcription factor activity // traceable author statement /// 0003700 // transcription factor activity // inferred from electronic annotation /// 0043565 // sequence-specific DNA binding // inferred from electronic annotation	chr7:13902015-13995202 (-) // 100.0 // p21.2
221884_at	2.71611	up	EVI1	2122	0001701 // in utero embryonic development // inferred from electronic annotation /// 0001780 // neutrophil homeostasis // inferred from electronic annotation /// 0006350 // transcription // inferred from electronic annotation /// 0006355 // regulation of transcription, DNA-dependent // inferred from electronic annotation /// 0006355 // regulation of transcription, DNA-dependent // non-traceable a…	0005622 // intracellular // inferred from electronic annotation /// 0005634 // nucleus // non-traceable author statement /// 0005634 // nucleus // inferred from direct assay /// 0005634 // nucleus // inferred from electronic annotation /// 0043231 // intracellular membrane-bounded organelle // inferred from direct assay	0003676 // nucleic acid binding // inferred from electronic annotation /// 0003677 // DNA binding // inferred from electronic annotation /// 0003677 // DNA binding // non-traceable author statement /// 0003700 // transcription factor activity // inferred from electronic annotation /// 0003700 // transcription factor activity // traceable author statement /// 0005515 // protein binding // inferred…	chr3:170283988-170315917 (-) // 97.42 // q26.2
208962_s_at	1.9391	up	FADS1	3992	0006629 // lipid metabolic process // inferred from electronic annotation /// 0006633 // fatty acid biosynthetic process // inferred from electronic annotation /// 0006636 // unsaturated fatty acid biosynthetic process // inferred from direct assay /// 0006636 // unsaturated fatty acid biosynthetic process // traceable author statement /// 0006810 // transport // inferred from electronic annotati…	0005624 // membrane fraction // non-traceable author statement /// 0005783 // endoplasmic reticulum // inferred from electronic annotation /// 0005789 // endoplasmic reticulum membrane // inferred from electronic annotation /// 0005792 // microsome // non-traceable author statement /// 0016020 // membrane // inferred from electronic annotation /// 0016021 // integral to membrane // non-traceable …	0000248 // C-5 sterol desaturase activity // traceable author statement /// 0005506 // iron ion binding // inferred from electronic annotation /// 0005515 // protein binding // inferred from physical interaction /// 0016491 // oxidoreductase activity // inferred from direct assay /// 0016491 // oxidoreductase activity // inferred from electronic annotation /// 0016717 // oxidoreductase activity, …	chr11:61323672-61340991 (-) // 90.31 // q12.2
208963_x_at	2.2713	up	FADS1	3992	0006629 // lipid metabolic process // inferred from electronic annotation /// 0006633 // fatty acid biosynthetic process // inferred from electronic annotation /// 0006636 // unsaturated fatty acid biosynthetic process // inferred from direct assay /// 0006636 // unsaturated fatty acid biosynthetic process // traceable author statement /// 0006810 // transport // inferred from electronic annotati…	0005624 // membrane fraction // non-traceable author statement /// 0005783 // endoplasmic reticulum // inferred from electronic annotation /// 0005789 // endoplasmic reticulum membrane // inferred from electronic annotation /// 0005792 // microsome // non-traceable author statement /// 0016020 // membrane // inferred from electronic annotation /// 0016021 // integral to membrane // non-traceable …	0000248 // C-5 sterol desaturase activity // traceable author statement /// 0005506 // iron ion binding // inferred from electronic annotation /// 0005515 // protein binding // inferred from physical interaction /// 0016491 // oxidoreductase activity // inferred from direct assay /// 0016491 // oxidoreductase activity // inferred from electronic annotation /// 0016717 // oxidoreductase activity, …	chr11:61323672-61340991 (-) // 90.31 // q12.2
208964_s_at	1.94902	up	FADS1	3992	0006629 // lipid metabolic process // inferred from electronic annotation /// 0006633 // fatty acid biosynthetic process // inferred from electronic annotation /// 0006636 // unsaturated fatty acid biosynthetic process // inferred from direct assay /// 0006636 // unsaturated fatty acid biosynthetic process // traceable author statement /// 0006810 // transport // inferred from electronic annotati…	0005624 // membrane fraction // non-traceable author statement /// 0005783 // endoplasmic reticulum // inferred from electronic annotation /// 0005789 // endoplasmic reticulum membrane // inferred from electronic annotation /// 0005792 // microsome // non-traceable author statement /// 0016020 // membrane // inferred from electronic annotation /// 0016021 // integral to membrane // non-traceable …	0000248 // C-5 sterol desaturase activity // traceable author statement /// 0005506 // iron ion binding // inferred from electronic annotation /// 0005515 // protein binding // inferred from physical interaction /// 0016491 // oxidoreductase activity // inferred from direct assay /// 0016491 // oxidoreductase activity // inferred from electronic annotation /// 0016717 // oxidoreductase activity, …	chr11:61323674-61340886 (-) // 91.74 // q12.2
202218_s_at	2.44111	up	FADS2	9415	0006629 // lipid metabolic process // inferred from electronic annotation /// 0006633 // fatty acid biosynthetic process // inferred from electronic annotation /// 0006636 // unsaturated fatty acid biosynthetic process // traceable author statement /// 0006810 // transport // inferred from electronic annotation /// 0008610 // lipid biosynthetic process // inferred from electronic annotation /// 0…	0005624 // membrane fraction // traceable author statement /// 0005783 // endoplasmic reticulum // inferred from electronic annotation /// 0005789 // endoplasmic reticulum membrane // inferred from electronic annotation /// 0005887 // integral to plasma membrane // traceable author statement /// 0016020 // membrane // inferred from electronic annotation /// 0016021 // integral to membrane // infe…	0004768 // stearoyl-CoA 9-desaturase activity // inferred from electronic annotation /// 0005506 // iron ion binding // inferred from electronic annotation /// 0016491 // oxidoreductase activity // inferred from electronic annotation /// 0016717 // oxidoreductase activity, acting on paired donors, with oxidation of a pair of donors resulting in the reduction of molecular oxygen to two molecules o…	chr11:61352432-61391395 (+) // 99.37 // q12.2
220575_at	2.75487	up	FAM106A	80039				chr17:20261311-20263593 (+) // 55.33 // p11.2 /// chr17:16632896-16635177 (+) // 56.16 // p11.2 /// chr17:55605421-55607659 (+) // 49.1 // q23.2 /// chr17:18368604-18370885 (-) // 64.31 // p11.2
218510_x_at	3.86467	up	FAM134B	54463		0016020 // membrane // inferred from electronic annotation /// 0016021 // integral to membrane // inferred from electronic annotation		chr5:16526159-16562031 (-) // 97.37 // p15.1
214945_at	1.51347	up	FAM153A /// FAM153B /// FAM153C	202134 /// 285596 /// 653316				chr5:175444480-175486733 (+) // 75.81 // q35.2 /// chr5:177070673-177112904 (-) // 75.24 // q35.3
214825_at	8.44464	up	FAM155A	728215		0016020 // membrane // inferred from electronic annotation /// 0016021 // integral to membrane // inferred from electronic annotation		chr13:106620318-107317092 (-) // 91.03 // q33.3
215487_x_at	1.81928	up	FAM182B	728882				chr20:26009821-26011114 (+) // 73.0 // p11.1 /// chr20:25702651-25703950 (-) // 75.26 // p11.1
221591_s_at	3.2252	up	FAM64A	54478				chr17:6288491-6295108 (+) // 93.4 // p13.2
65585_at	1.9072	up	FAM86B1	85002				chr8:12077027-12077677 (-) // 76.18 // p23.1
212218_s_at	2.2063	up	FASN	2194	0006631 // fatty acid metabolic process // traceable author statement /// 0006633 // fatty acid biosynthetic process // inferred from electronic annotation /// 0008152 // metabolic process // inferred from electronic annotation /// 0008610 // lipid biosynthetic process // inferred from electronic annotation /// 0009058 // biosynthetic process // inferred from electronic annotation /// 0055114 // …	0005737 // cytoplasm // inferred from electronic annotation /// 0005737 // cytoplasm // inferred from direct assay /// 0005794 // Golgi apparatus // inferred from direct assay /// 0005829 // cytosol // not recorded /// 0042470 // melanosome // inferred from electronic annotation /// 0042587 // glycogen granule // inferred from electronic annotation	0000036 // acyl carrier activity // inferred from electronic annotation /// 0003824 // catalytic activity // inferred from electronic annotation /// 0004312 // fatty-acid synthase activity // inferred from electronic annotation /// 0004313 // [acyl-carrier-protein] S-acetyltransferase activity // not recorded /// 0004313 // [acyl-carrier-protein] S-acetyltransferase activity // inferred from elec…	chr6:53038164-53070677 (+) // 62.52 // p12.1
213145_at	1.56867	up	FBXL14	144699	0019941 // modification-dependent protein catabolic process // inferred from electronic annotation			chr12:1570483-1572525 (-) // 96.58 // p13.33
211816_x_at	1.97382	up	FCAR	2204	0006955 // immune response // traceable author statement	0005576 // extracellular region // inferred from electronic annotation /// 0005886 // plasma membrane // traceable author statement /// 0005886 // plasma membrane // inferred from electronic annotation /// 0005887 // integral to plasma membrane // traceable author statement /// 0016020 // membrane // inferred from electronic annotation /// 0016021 // integral to membrane // inferred from electron…	0004872 // receptor activity // inferred from electronic annotation /// 0019862 // IgA binding // inferred from electronic annotation	chr19:60077557-60093041 (+) // 88.23 // q13.42
221345_at	4.49782	up	FFAR2	2867	0007165 // signal transduction // inferred from electronic annotation /// 0007186 // G-protein coupled receptor protein signaling pathway // traceable author statement /// 0007186 // G-protein coupled receptor protein signaling pathway // inferred from electronic annotation	0005886 // plasma membrane // inferred from electronic annotation /// 0005887 // integral to plasma membrane // traceable author statement /// 0016020 // membrane // inferred from electronic annotation /// 0016021 // integral to membrane // inferred from electronic annotation	0004871 // signal transducer activity // inferred from electronic annotation /// 0004872 // receptor activity // inferred from electronic annotation /// 0004930 // G-protein coupled receptor activity // traceable author statement /// 0004930 // G-protein coupled receptor activity // inferred from electronic annotation /// 0008289 // lipid binding // inferred from electronic annotation	chr19:40632456-40633449 (+) // 100.0 // q13.12
210311_at	1.55524	up	FGF5	2250	0007267 // cell-cell signaling // traceable author statement /// 0007399 // nervous system development // traceable author statement /// 0008283 // cell proliferation // traceable author statement /// 0008283 // cell proliferation // inferred from electronic annotation /// 0008543 // fibroblast growth factor receptor signaling pathway // not recorded /// 0008543 // fibroblast growth factor recept…	0005576 // extracellular region // not recorded /// 0005576 // extracellular region // inferred from electronic annotation /// 0005615 // extracellular space // traceable author statement	0008083 // growth factor activity // inferred from electronic annotation	chr4:81406852-81431183 (+) // 83.84 // q21.21
208417_at	3.02729	up	FGF6	2251	0001502 // cartilage condensation // inferred from electronic annotation /// 0001525 // angiogenesis // inferred from electronic annotation /// 0007165 // signal transduction // traceable author statement /// 0007267 // cell-cell signaling // traceable author statement /// 0007275 // multicellular organismal development // inferred from electronic annotation /// 0008283 // cell proliferation // t…	0005576 // extracellular region // not recorded /// 0005576 // extracellular region // traceable author statement /// 0005576 // extracellular region // inferred from electronic annotation	0008083 // growth factor activity // traceable author statement /// 0008083 // growth factor activity // inferred from electronic annotation	chr12:4413568-4425041 (-) // 99.73 // p13.32
222164_at	1.66988	up	FGFR1	2260	0000165 // MAPKKK cascade // traceable author statement /// 0001501 // skeletal system development // traceable author statement /// 0006468 // protein amino acid phosphorylation // non-traceable author statement /// 0006468 // protein amino acid phosphorylation // inferred from electronic annotation /// 0008543 // fibroblast growth factor receptor signaling pathway // not recorded /// 0008543 //…	0005624 // membrane fraction // non-traceable author statement /// 0005886 // plasma membrane // not recorded /// 0005887 // integral to plasma membrane // traceable author statement /// 0016020 // membrane // inferred from electronic annotation /// 0016021 // integral to membrane // inferred from electronic annotation /// 0016021 // integral to membrane // non-traceable author statement	0000166 // nucleotide binding // inferred from electronic annotation /// 0004672 // protein kinase activity // inferred from electronic annotation /// 0004713 // protein tyrosine kinase activity // inferred from electronic annotation /// 0004713 // protein tyrosine kinase activity // non-traceable author statement /// 0004714 // transmembrane receptor protein tyrosine kinase activity // inferred …	chr8:38411021-38412339 (-) // 77.5 // p12
206742_at	3.89682	up	FIGF	2277	0001525 // angiogenesis // inferred from electronic annotation /// 0007275 // multicellular organismal development // inferred from electronic annotation /// 0008283 // cell proliferation // inferred from electronic annotation /// 0008284 // positive regulation of cell proliferation // traceable author statement /// 0008284 // positive regulation of cell proliferation // inferred from electronic …	0005576 // extracellular region // not recorded /// 0005576 // extracellular region // inferred from electronic annotation /// 0005615 // extracellular space // traceable author statement /// 0005615 // extracellular space // inferred from electronic annotation /// 0016020 // membrane // inferred from electronic annotation /// 0031093 // platelet alpha granule lumen // not recorded	0005102 // receptor binding // traceable author statement /// 0005161 // platelet-derived growth factor receptor binding // traceable author statement /// 0005515 // protein binding // inferred from electronic annotation /// 0008083 // growth factor activity // inferred from electronic annotation /// 0042803 // protein homodimerization activity // inferred from electronic annotation /// 0043185 /…	chrX:15273633-15312498 (-) // 100.0 // p22.2
31826_at	1.58051	up	FKBP15	23307	0006457 // protein folding // inferred from electronic annotation	0005737 // cytoplasm // inferred from electronic annotation /// 0005884 // actin filament // inferred from electronic annotation /// 0030424 // axon // inferred from electronic annotation /// 0030426 // growth cone // inferred from electronic annotation /// 0042995 // cell projection // inferred from electronic annotation		chr9:114967614-115023389 (-) // 85.72 // q32
206857_s_at	1.50506	up	FKBP1B	2281	0006457 // protein folding // inferred from electronic annotation /// 0006458 // 'de novo' protein folding // traceable author statement /// 0006936 // muscle contraction // non-traceable author statement /// 0010459 // negative regulation of heart rate // inferred from sequence or structural similarity /// 0010881 // regulation of cardiac muscle contraction by regulation of the release of seques…	0005737 // cytoplasm // inferred from electronic annotation /// 0005829 // cytosol // inferred by curator	0003755 // peptidyl-prolyl cis-trans isomerase activity // inferred from electronic annotation /// 0003755 // peptidyl-prolyl cis-trans isomerase activity // inferred from direct assay /// 0005102 // receptor binding // inferred from physical interaction /// 0005219 // ryanodine-sensitive calcium-release channel activity // traceable author statement /// 0005515 // protein binding // inferred fro…	chr2:24126152-24140052 (+) // 99.32 // p23.3
204560_at	4.69243	up	FKBP5	2289	0006457 // protein folding // traceable author statement /// 0006457 // protein folding // inferred from electronic annotation	0005634 // nucleus // inferred from electronic annotation /// 0005737 // cytoplasm // inferred from electronic annotation	0003755 // peptidyl-prolyl cis-trans isomerase activity // inferred from electronic annotation /// 0005488 // binding // inferred from electronic annotation /// 0005515 // protein binding // inferred from physical interaction /// 0005515 // protein binding // inferred from electronic annotation /// 0005528 // FK506 binding // traceable author statement /// 0016853 // isomerase activity // inferre…	chr6:35651422-35764692 (-) // 100.0 // p21.31
220529_at	4.86814	up	FLJ11710	79904				chr17:52710279-52712377 (+) // 58.97 // q22
220401_at	1.65297	up	FLJ21369	79860				chr19:39459122-39461189 (+) // 36.79 // q13.11
221944_at	7.24877	up	FLJ42627	645644				chr16:2634707-2636671 (+) // 66.28 // p13.3 /// chr16:2543521-2545485 (-) // 66.18 // p13.3
206674_at	1.86696	up	FLT3	2322	0006468 // protein amino acid phosphorylation // inferred from electronic annotation /// 0007169 // transmembrane receptor protein tyrosine kinase signaling pathway // traceable author statement /// 0007169 // transmembrane receptor protein tyrosine kinase signaling pathway // inferred from electronic annotation /// 0008284 // positive regulation of cell proliferation // traceable author statemen…	0005887 // integral to plasma membrane // traceable author statement /// 0016020 // membrane // inferred from electronic annotation /// 0016021 // integral to membrane // inferred from electronic annotation	0000166 // nucleotide binding // inferred from electronic annotation /// 0004672 // protein kinase activity // inferred from electronic annotation /// 0004713 // protein tyrosine kinase activity // inferred from electronic annotation /// 0004714 // transmembrane receptor protein tyrosine kinase activity // inferred from electronic annotation /// 0004872 // receptor activity // inferred from elect…	chr13:27475752-27572705 (-) // 99.54 // q12.2
220499_at	2.89376	up	FNDC8	54752				chr17:30472792-30481856 (+) // 95.86 // q12
218881_s_at	3.70157	up	FOSL2	2355	0006355 // regulation of transcription, DNA-dependent // inferred from electronic annotation /// 0006357 // regulation of transcription from RNA polymerase II promoter // traceable author statement /// 0008219 // cell death // traceable author statement /// 0048146 // positive regulation of fibroblast proliferation // inferred from electronic annotation	0005634 // nucleus // traceable author statement /// 0005634 // nucleus // inferred from electronic annotation	0003677 // DNA binding // inferred from electronic annotation /// 0003700 // transcription factor activity // traceable author statement /// 0003700 // transcription factor activity // inferred from electronic annotation /// 0043565 // sequence-specific DNA binding // inferred from electronic annotation /// 0046983 // protein dimerization activity // inferred from electronic annotation	chr2:28489294-28491018 (+) // 94.67 // p23.2
205021_s_at	1.66194	up	FOXN3	1112	0000077 // DNA damage checkpoint // traceable author statement /// 0000085 // G2 phase of mitotic cell cycle // traceable author statement /// 0006350 // transcription // inferred from electronic annotation /// 0006355 // regulation of transcription, DNA-dependent // inferred from electronic annotation /// 0007049 // cell cycle // inferred from electronic annotation /// 0045892 // negative regula…	0005634 // nucleus // inferred by curator /// 0005634 // nucleus // inferred from electronic annotation	0003677 // DNA binding // inferred from electronic annotation /// 0003700 // transcription factor activity // inferred from electronic annotation /// 0005515 // protein binding // inferred from physical interaction /// 0008022 // protein C-terminus binding // inferred from physical interaction /// 0016564 // transcription repressor activity // inferred from direct assay /// 0043565 // sequence-sp…	chr14:88697230-89155209 (-) // 90.79 // q31.3
210399_x_at	3.87165	up	FUT6	2528	0006486 // protein amino acid glycosylation // traceable author statement /// 0006486 // protein amino acid glycosylation // inferred from electronic annotation /// 0042355 // L-fucose catabolic process // non-traceable author statement	0005794 // Golgi apparatus // traceable author statement /// 0005794 // Golgi apparatus // inferred from electronic annotation /// 0016020 // membrane // inferred from electronic annotation /// 0016021 // integral to membrane // inferred from electronic annotation	0008417 // fucosyltransferase activity // inferred from electronic annotation /// 0008417 // fucosyltransferase activity // traceable author statement /// 0016740 // transferase activity // inferred from electronic annotation /// 0016757 // transferase activity, transferring glycosyl groups // inferred from electronic annotation /// 0017060 // 3-galactosyl-N-acetylglucosaminide 4-alpha-L-fucosylt…	chr19:5781782-5790028 (-) // 93.66 // p13.3
205384_at	1.79066	up	FXYD1	5348	0006810 // transport // inferred from electronic annotation /// 0006811 // ion transport // inferred from electronic annotation /// 0006821 // chloride transport // traceable author statement /// 0006936 // muscle contraction // traceable author statement	0005886 // plasma membrane // non-traceable author statement /// 0005887 // integral to plasma membrane // traceable author statement /// 0016020 // membrane // inferred from electronic annotation /// 0016021 // integral to membrane // inferred from electronic annotation	0005216 // ion channel activity // inferred from electronic annotation /// 0005254 // chloride channel activity // traceable author statement /// 0005254 // chloride channel activity // inferred from electronic annotation /// 0031404 // chloride ion binding // inferred from electronic annotation	chr19:40322231-40325794 (+) // 99.08 // q13.12
218665_at	1.80589	up	FZD4	8322	0007165 // signal transduction // inferred from electronic annotation /// 0007166 // cell surface receptor linked signal transduction // inferred from electronic annotation /// 0007186 // G-protein coupled receptor protein signaling pathway // inferred from electronic annotation /// 0007275 // multicellular organismal development // inferred from electronic annotation /// 0016055 // Wnt receptor …	0016020 // membrane // inferred from electronic annotation /// 0016021 // integral to membrane // traceable author statement /// 0016021 // integral to membrane // inferred from electronic annotation	0004871 // signal transducer activity // inferred from electronic annotation /// 0004872 // receptor activity // inferred from electronic annotation /// 0004888 // transmembrane receptor activity // inferred from electronic annotation /// 0004926 // non-G-protein coupled 7TM receptor activity // inferred from electronic annotation /// 0004930 // G-protein coupled receptor activity // inferred fro…	chr11:86334369-86344081 (-) // 93.64 // q14.2
209414_at	2.34745	up	FZR1	51343	0006511 // ubiquitin-dependent protein catabolic process // traceable author statement /// 0007049 // cell cycle // inferred from electronic annotation /// 0007067 // mitosis // inferred from electronic annotation /// 0019941 // modification-dependent protein catabolic process // inferred from electronic annotation /// 0051301 // cell division // inferred from electronic annotation /// 0051436 //…	0005634 // nucleus // inferred from electronic annotation /// 0005654 // nucleoplasm // not recorded /// 0005680 // anaphase-promoting complex // traceable author statement /// 0005737 // cytoplasm // inferred from electronic annotation /// 0005829 // cytosol // not recorded	0005515 // protein binding // inferred from physical interaction /// 0008047 // enzyme activator activity // traceable author statement	chr19:3456863-3489332 (+) // 90.94 // p13.3
215531_s_at	7.85749	up	GABRA5	2558	0001662 // behavioral fear response // inferred from electronic annotation /// 0006810 // transport // inferred from electronic annotation /// 0006810 // transport // traceable author statement /// 0006811 // ion transport // inferred from electronic annotation /// 0006821 // chloride transport // inferred from electronic annotation /// 0007165 // signal transduction // traceable author statement…	0005886 // plasma membrane // inferred from electronic annotation /// 0005887 // integral to plasma membrane // traceable author statement /// 0016020 // membrane // inferred from electronic annotation /// 0016021 // integral to membrane // inferred from electronic annotation /// 0030054 // cell junction // inferred from electronic annotation /// 0045202 // synapse // inferred from electronic ann…	0004872 // receptor activity // inferred from electronic annotation /// 0004872 // receptor activity // traceable author statement /// 0004890 // GABA-A receptor activity // inferred from electronic annotation /// 0005215 // transporter activity // traceable author statement /// 0005216 // ion channel activity // inferred from electronic annotation /// 0005230 // extracellular ligand-gated ion ch…	chr15:24663370-24679739 (+) // 85.93 // q12
208217_at	1.61661	up	GABRR2	2570	0006810 // transport // inferred from electronic annotation /// 0006810 // transport // traceable author statement /// 0006811 // ion transport // inferred from electronic annotation /// 0007165 // signal transduction // traceable author statement /// 0007214 // gamma-aminobutyric acid signaling pathway // inferred from electronic annotation /// 0007268 // synaptic transmission // traceable autho…	0005886 // plasma membrane // inferred from electronic annotation /// 0005887 // integral to plasma membrane // traceable author statement /// 0016020 // membrane // inferred from electronic annotation /// 0016021 // integral to membrane // inferred from electronic annotation /// 0030054 // cell junction // inferred from electronic annotation /// 0045202 // synapse // inferred from electronic ann…	0004872 // receptor activity // inferred from electronic annotation /// 0004890 // GABA-A receptor activity // traceable author statement /// 0004890 // GABA-A receptor activity // inferred from electronic annotation /// 0005216 // ion channel activity // inferred from electronic annotation /// 0005230 // extracellular ligand-gated ion channel activity // inferred from electronic annotation /// 0…	chr6:90023957-90081673 (-) // 99.14 // q15
211226_at	3.11785	up	GALR2	8811	0006936 // muscle contraction // traceable author statement /// 0007165 // signal transduction // inferred from electronic annotation /// 0007166 // cell surface receptor linked signal transduction // traceable author statement /// 0007186 // G-protein coupled receptor protein signaling pathway // inferred from electronic annotation /// 0007188 // G-protein signaling, coupled to cAMP nucleotide s…	0005886 // plasma membrane // traceable author statement /// 0005886 // plasma membrane // inferred from electronic annotation /// 0016020 // membrane // inferred from electronic annotation /// 0016021 // integral to membrane // traceable author statement /// 0016021 // integral to membrane // inferred from electronic annotation	0004871 // signal transducer activity // inferred from electronic annotation /// 0004872 // receptor activity // inferred from electronic annotation /// 0004930 // G-protein coupled receptor activity // inferred from electronic annotation /// 0004966 // galanin receptor activity // traceable author statement /// 0004966 // galanin receptor activity // inferred from electronic annotation	chr17:71582534-71585129 (+) // 100.0 // q25.1
Column0	#VALUE!	up	Gene Symbol	Entrez Gene	Gene Ontology Biological Process	Gene Ontology Cellular Component	Gene Ontology Molecular Function	Alignments
208915_s_at	1.9399	up	GGA2	23062	0006810 // transport // inferred from electronic annotation /// 0006886 // intracellular protein transport // non-traceable author statement /// 0006886 // intracellular protein transport // inferred from electronic annotation /// 0015031 // protein transport // inferred from electronic annotation /// 0016192 // vesicle-mediated transport // inferred from electronic annotation	0005622 // intracellular // inferred from electronic annotation /// 0005768 // endosome // inferred from electronic annotation /// 0005794 // Golgi apparatus // inferred from electronic annotation /// 0005802 // trans-Golgi network // inferred from direct assay /// 0010008 // endosome membrane // inferred from electronic annotation /// 0016020 // membrane // inferred from electronic annotation //…	0005515 // protein binding // inferred from physical interaction /// 0005515 // protein binding // inferred from electronic annotation /// 0030306 // ADP-ribosylation factor binding // inferred from direct assay	chr16:23386384-23429257 (-) // 96.17 // p12.1
211544_s_at	3.91477	up	GHRHR	2692	0007165 // signal transduction // inferred from electronic annotation /// 0007166 // cell surface receptor linked signal transduction // inferred from electronic annotation /// 0007186 // G-protein coupled receptor protein signaling pathway // inferred from electronic annotation /// 0007186 // G-protein coupled receptor protein signaling pathway // non-traceable author statement /// 0007189 // ac…	0005637 // nuclear inner membrane // inferred from direct assay /// 0005640 // nuclear outer membrane // inferred from direct assay /// 0005737 // cytoplasm // inferred from direct assay /// 0005886 // plasma membrane // inferred from electronic annotation /// 0005886 // plasma membrane // inferred from direct assay /// 0009986 // cell surface // inferred from direct assay /// 0009986 // cell sur…	0004871 // signal transducer activity // inferred from electronic annotation /// 0004872 // receptor activity // inferred from electronic annotation /// 0004888 // transmembrane receptor activity // inferred from electronic annotation /// 0004930 // G-protein coupled receptor activity // inferred from electronic annotation /// 0004930 // G-protein coupled receptor activity // inferred by curator …	chr7:30978108-30990500 (+) // 87.32 // p15.1
219970_at	5.28657	up	GIPC2	54810		0005737 // cytoplasm // inferred from electronic annotation	0005515 // protein binding // inferred from electronic annotation	chr1:78318957-78375514 (+) // 97.53 // p31.1
204836_at	6.32254	up	GLDC	2731	0006544 // glycine metabolic process // inferred from electronic annotation /// 0006546 // glycine catabolic process // traceable author statement /// 0055114 // oxidation reduction // inferred from electronic annotation	0005739 // mitochondrion // inferred from electronic annotation	0003824 // catalytic activity // inferred from electronic annotation /// 0004375 // glycine dehydrogenase (decarboxylating) activity // traceable author statement /// 0004375 // glycine dehydrogenase (decarboxylating) activity // inferred from electronic annotation /// 0009055 // electron carrier activity // traceable author statement /// 0016491 // oxidoreductase activity // inferred from electr…	chr4:57153429-57157183 (+) // 95.11 // q12 /// chr9:6522468-6635650 (-) // 98.31 // p24.1
205201_at	1.51771	up	GLI3	2737	0000060 // protein import into nucleus, translocation // traceable author statement /// 0001656 // metanephros development // inferred from electronic annotation /// 0001658 // ureteric bud branching // inferred from electronic annotation /// 0001822 // kidney development // inferred from electronic annotation /// 0006350 // transcription // inferred from electronic annotation /// 0006355 // regu…	0005622 // intracellular // inferred from electronic annotation /// 0005634 // nucleus // inferred from direct assay /// 0005634 // nucleus // inferred from electronic annotation /// 0005634 // nucleus // traceable author statement /// 0005730 // nucleolus // inferred from direct assay /// 0005737 // cytoplasm // traceable author statement /// 0005737 // cytoplasm // inferred from electronic anno…	0003676 // nucleic acid binding // inferred from electronic annotation /// 0003677 // DNA binding // inferred from electronic annotation /// 0003682 // chromatin binding // inferred from electronic annotation /// 0003700 // transcription factor activity // traceable author statement /// 0005515 // protein binding // inferred from physical interaction /// 0005515 // protein binding // inferred fro…	chr7:41970204-42229420 (-) // 99.47 // p14.1
218070_s_at	1.64766	up	GMPPA	29926	0009058 // biosynthetic process // inferred from electronic annotation		0004475 // mannose-1-phosphate guanylyltransferase activity // inferred from electronic annotation /// 0016740 // transferase activity // inferred from electronic annotation /// 0016779 // nucleotidyltransferase activity // inferred from electronic annotation	chr2:220071856-220079954 (+) // 98.38 // q35
220806_x_at	3.21233	up	GNG13	51764	0007165 // signal transduction // inferred from electronic annotation /// 0007186 // G-protein coupled receptor protein signaling pathway // inferred from electronic annotation /// 0007200 // activation of phospholipase C activity by G-protein coupled receptor protein signaling pathway coupled to IP3 second messenger // inferred from electronic annotation /// 0009755 // hormone-mediated signaling…	0005834 // heterotrimeric G-protein complex // inferred from electronic annotation /// 0005886 // plasma membrane // inferred from electronic annotation /// 0016020 // membrane // inferred from electronic annotation	0003924 // GTPase activity // inferred from electronic annotation /// 0004871 // signal transducer activity // inferred from electronic annotation	chr16:788042-790700 (-) // 76.63 // p13.3
207575_at	3.31908	up	GOLGA6	342096				chr15:73362228-73374924 (+) // 99.75 // q24.2 /// chr15:73337951-73350643 (+) // 99.59 // q24.2 /// chr15:70734091-70746791 (+) // 99.56 // q24.1 /// chr15:73854948-73867340 (+) // 86.94 // q24.2 /// chr15:72149250-72161944 (-) // 99.78 // q24.1 /// chr15:75993526-76006263 (-) // 97.26 // q24.3
210640_s_at	2.28509	up	GPER	2852	0007165 // signal transduction // inferred from electronic annotation /// 0007186 // G-protein coupled receptor protein signaling pathway // traceable author statement /// 0007186 // G-protein coupled receptor protein signaling pathway // inferred from electronic annotation	0000139 // Golgi membrane // inferred from electronic annotation /// 0005783 // endoplasmic reticulum // inferred from electronic annotation /// 0005789 // endoplasmic reticulum membrane // inferred from electronic annotation /// 0005794 // Golgi apparatus // inferred from electronic annotation /// 0005886 // plasma membrane // inferred from electronic annotation /// 0005887 // integral to plasma…	0004871 // signal transducer activity // inferred from electronic annotation /// 0004872 // receptor activity // inferred from electronic annotation /// 0004930 // G-protein coupled receptor activity // traceable author statement /// 0004930 // G-protein coupled receptor activity // inferred from electronic annotation	chr7:1094301-1099971 (+) // 99.23 // p22.3
221966_at	1.97472	up	GPR137	56834		0016020 // membrane // inferred from electronic annotation /// 0016021 // integral to membrane // inferred from electronic annotation /// 0016021 // integral to membrane // non-traceable author statement	0004872 // receptor activity // inferred from electronic annotation	chr11:63808863-63813540 (+) // 86.42 // q13.1
214104_at	3.34573	up	GPR161	23432	0007165 // signal transduction // inferred from electronic annotation /// 0007186 // G-protein coupled receptor protein signaling pathway // inferred from electronic annotation	0005886 // plasma membrane // inferred from electronic annotation /// 0016020 // membrane // inferred from electronic annotation /// 0016021 // integral to membrane // inferred from electronic annotation	0004871 // signal transducer activity // inferred from electronic annotation /// 0004872 // receptor activity // inferred from electronic annotation /// 0004930 // G-protein coupled receptor activity // inferred from electronic annotation	chr1:166321107-166332482 (-) // 98.32 // q24.2
215225_s_at	3.42972	up	GPR17	2840	0007165 // signal transduction // inferred from electronic annotation /// 0007186 // G-protein coupled receptor protein signaling pathway // traceable author statement /// 0007186 // G-protein coupled receptor protein signaling pathway // inferred from electronic annotation	0005886 // plasma membrane // inferred from electronic annotation /// 0005887 // integral to plasma membrane // traceable author statement /// 0016020 // membrane // inferred from electronic annotation /// 0016021 // integral to membrane // inferred from electronic annotation	0004871 // signal transducer activity // inferred from electronic annotation /// 0004872 // receptor activity // inferred from electronic annotation /// 0004930 // G-protein coupled receptor activity // inferred from electronic annotation /// 0004950 // chemokine receptor activity // traceable author statement /// 0045028 // purinergic nucleotide receptor activity, G-protein coupled // inferred f…	chr2:128120027-128126426 (+) // 99.07 // q14.3
214506_at	1.59477	up	GPR182	11318	0007165 // signal transduction // inferred from electronic annotation /// 0007166 // cell surface receptor linked signal transduction // traceable author statement /// 0007186 // G-protein coupled receptor protein signaling pathway // inferred from electronic annotation	0005886 // plasma membrane // inferred from electronic annotation /// 0016020 // membrane // inferred from electronic annotation /// 0016021 // integral to membrane // traceable author statement /// 0016021 // integral to membrane // inferred from electronic annotation	0004871 // signal transducer activity // inferred from electronic annotation /// 0004872 // receptor activity // inferred from electronic annotation /// 0004888 // transmembrane receptor activity // traceable author statement /// 0004930 // G-protein coupled receptor activity // inferred from electronic annotation	chr12:55674621-55678492 (+) // 99.94 // q13.3
208556_at	1.63054	up	GPR31	2853	0007165 // signal transduction // inferred from electronic annotation /// 0007186 // G-protein coupled receptor protein signaling pathway // traceable author statement /// 0007186 // G-protein coupled receptor protein signaling pathway // inferred from electronic annotation	0005886 // plasma membrane // inferred from electronic annotation /// 0005887 // integral to plasma membrane // traceable author statement /// 0016020 // membrane // inferred from electronic annotation /// 0016021 // integral to membrane // inferred from electronic annotation	0004871 // signal transducer activity // inferred from electronic annotation /// 0004872 // receptor activity // inferred from electronic annotation /// 0004930 // G-protein coupled receptor activity // traceable author statement /// 0004930 // G-protein coupled receptor activity // inferred from electronic annotation	chr6:167490349-167491309 (-) // 99.69 // q27
203108_at	2.09771	up	GPRC5A	9052	0007165 // signal transduction // traceable author statement /// 0007165 // signal transduction // inferred from electronic annotation /// 0007186 // G-protein coupled receptor protein signaling pathway // inferred from electronic annotation	0005783 // endoplasmic reticulum // inferred from direct assay /// 0005794 // Golgi apparatus // inferred from direct assay /// 0005886 // plasma membrane // inferred from electronic annotation /// 0005886 // plasma membrane // inferred from direct assay /// 0005887 // integral to plasma membrane // traceable author statement /// 0016020 // membrane // inferred from electronic annotation /// 0016…	0004871 // signal transducer activity // inferred from electronic annotation /// 0004872 // receptor activity // inferred from electronic annotation /// 0004930 // G-protein coupled receptor activity // traceable author statement /// 0004930 // G-protein coupled receptor activity // inferred from electronic annotation	chr12:12935619-12957855 (+) // 90.27 // p13.1
210400_at	1.68082	up	GRIN2C	2905	0006810 // transport // inferred from electronic annotation /// 0006810 // transport // traceable author statement /// 0006811 // ion transport // inferred from electronic annotation /// 0007215 // glutamate signaling pathway // traceable author statement /// 0008104 // protein localization // inferred from electronic annotation /// 0009611 // response to wounding // inferred from electronic anno…	0005886 // plasma membrane // inferred from electronic annotation /// 0005887 // integral to plasma membrane // traceable author statement /// 0014069 // postsynaptic density // inferred from electronic annotation /// 0016020 // membrane // inferred from electronic annotation /// 0016021 // integral to membrane // inferred from electronic annotation /// 0017146 // N-methyl-D-aspartate selective g…	0000287 // magnesium ion binding // inferred from electronic annotation /// 0004872 // receptor activity // inferred from electronic annotation /// 0004970 // ionotropic glutamate receptor activity // inferred from electronic annotation /// 0004972 // N-methyl-D-aspartate selective glutamate receptor activity // traceable author statement /// 0004972 // N-methyl-D-aspartate selective glutamate re…	chr17:70349874-70362826 (-) // 98.9 // q25.1
208041_at	1.89459	up	GRK1	6011	0006468 // protein amino acid phosphorylation // inferred from electronic annotation /// 0006915 // apoptosis // inferred from electronic annotation /// 0007165 // signal transduction // inferred from electronic annotation /// 0007601 // visual perception // traceable author statement /// 0007601 // visual perception // inferred from electronic annotation /// 0008277 // regulation of G-protein co…	0016020 // membrane // inferred from electronic annotation	0000166 // nucleotide binding // inferred from electronic annotation /// 0004672 // protein kinase activity // inferred from electronic annotation /// 0004672 // protein kinase activity // traceable author statement /// 0004674 // protein serine/threonine kinase activity // inferred from electronic annotation /// 0004703 // G-protein coupled receptor kinase activity // inferred from electronic an…	chr13:113369594-113373973 (+) // 55.94 // q34
202046_s_at	3.41152	up	GRLF1	2909	0001843 // neural tube closure // inferred from electronic annotation /// 0006350 // transcription // inferred from electronic annotation /// 0006350 // transcription // traceable author statement /// 0006355 // regulation of transcription, DNA-dependent // inferred from electronic annotation /// 0007049 // cell cycle // inferred from electronic annotation /// 0007165 // signal transduction // in…	0005622 // intracellular // inferred from electronic annotation /// 0005634 // nucleus // inferred by curator /// 0005634 // nucleus // inferred from electronic annotation /// 0005737 // cytoplasm // inferred from electronic annotation /// 0015629 // actin cytoskeleton // inferred from electronic annotation	0000166 // nucleotide binding // inferred from electronic annotation /// 0003677 // DNA binding // traceable author statement /// 0003677 // DNA binding // inferred from electronic annotation /// 0003714 // transcription corepressor activity // traceable author statement /// 0004872 // receptor activity // inferred from electronic annotation /// 0005096 // GTPase activator activity // inferred fr…	chr19:52114899-52195639 (+) // 99.44 // q13.32
205814_at	5.623	up	GRM3	2913	0007165 // signal transduction // inferred from electronic annotation /// 0007186 // G-protein coupled receptor protein signaling pathway // inferred from electronic annotation /// 0007194 // negative regulation of adenylate cyclase activity // traceable author statement /// 0007268 // synaptic transmission // traceable author statement	0005886 // plasma membrane // inferred from electronic annotation /// 0005887 // integral to plasma membrane // traceable author statement /// 0014069 // postsynaptic density // inferred from electronic annotation /// 0016020 // membrane // inferred from electronic annotation /// 0016021 // integral to membrane // inferred from electronic annotation /// 0030424 // axon // inferred from electronic…	0001641 // group II metabotropic glutamate receptor activity // inferred from electronic annotation /// 0004871 // signal transducer activity // inferred from electronic annotation /// 0004872 // receptor activity // inferred from electronic annotation /// 0004930 // G-protein coupled receptor activity // traceable author statement /// 0004930 // G-protein coupled receptor activity // inferred fr…	chr7:86112012-86332125 (+) // 98.48 // q21.11
204550_x_at	1.77987	up	GSTM1	2944	0008152 // metabolic process // inferred from electronic annotation	0005737 // cytoplasm // inferred from electronic annotation	0004364 // glutathione transferase activity // traceable author statement /// 0004364 // glutathione transferase activity // inferred from electronic annotation /// 0016740 // transferase activity // inferred from electronic annotation	chr1:110032003-110037889 (+) // 99.91 // p13.3 /// chr1:110000520-110019430 (+) // 92.03 // p13.3
215333_x_at	1.52869	up	GSTM1	2944	0008152 // metabolic process // inferred from electronic annotation	0005737 // cytoplasm // inferred from electronic annotation	0004364 // glutathione transferase activity // traceable author statement /// 0004364 // glutathione transferase activity // inferred from electronic annotation /// 0016740 // transferase activity // inferred from electronic annotation	chr1:110031988-110037889 (+) // 98.44 // p13.3 /// chr1:110000504-110019430 (+) // 90.45 // p13.3
204149_s_at	3.03146	up	GSTM4	2948	0008152 // metabolic process // inferred from electronic annotation	0005737 // cytoplasm // inferred from electronic annotation	0004364 // glutathione transferase activity // traceable author statement /// 0004364 // glutathione transferase activity // inferred from electronic annotation /// 0016740 // transferase activity // inferred from electronic annotation	chr1:110000271-110005560 (+) // 99.81 // p13.3
209531_at	1.69663	up	GSTZ1	2954	0006559 // L-phenylalanine catabolic process // traceable author statement /// 0006559 // L-phenylalanine catabolic process // inferred from electronic annotation /// 0006572 // tyrosine catabolic process // inferred from electronic annotation /// 0009072 // aromatic amino acid family metabolic process // inferred from electronic annotation	0005634 // nucleus // inferred from direct assay /// 0005737 // cytoplasm // inferred from electronic annotation /// 0005737 // cytoplasm // inferred from direct assay /// 0005739 // mitochondrion // inferred from sequence or structural similarity /// 0005829 // cytosol // not recorded	0003824 // catalytic activity // inferred from electronic annotation /// 0004364 // glutathione transferase activity // traceable author statement /// 0004364 // glutathione transferase activity // inferred from electronic annotation /// 0004602 // glutathione peroxidase activity // traceable author statement /// 0005515 // protein binding // inferred from physical interaction /// 0016034 // male…	chr14:76857106-76867588 (+) // 98.22 // q24.3
207460_at	3.58801	up	GZMM	3004	0006508 // proteolysis // inferred from electronic annotation /// 0019835 // cytolysis // inferred from electronic annotation	0005576 // extracellular region // inferred from electronic annotation	0003824 // catalytic activity // inferred from electronic annotation /// 0004252 // serine-type endopeptidase activity // inferred from electronic annotation /// 0005515 // protein binding // inferred from electronic annotation /// 0008233 // peptidase activity // inferred from electronic annotation /// 0008236 // serine-type peptidase activity // inferred from electronic annotation /// 0008236 /…	chr19:495026-500919 (+) // 99.89 // p13.3
38037_at	1.99267	up	HBEGF	1839	0007165 // signal transduction // traceable author statement /// 0007173 // epidermal growth factor receptor signaling pathway // inferred from electronic annotation /// 0007517 // muscle organ development // traceable author statement /// 0008016 // regulation of heart contraction // inferred from electronic annotation /// 0035313 // wound healing, spreading of epidermal cells // inferred from e…	0005576 // extracellular region // inferred from electronic annotation /// 0005615 // extracellular space // traceable author statement /// 0005615 // extracellular space // inferred from direct assay /// 0005615 // extracellular space // inferred from sequence or structural similarity /// 0005886 // plasma membrane // inferred from electronic annotation /// 0005887 // integral to plasma membrane…	0004872 // receptor activity // inferred from electronic annotation /// 0005154 // epidermal growth factor receptor binding // traceable author statement /// 0005154 // epidermal growth factor receptor binding // inferred from electronic annotation /// 0008083 // growth factor activity // inferred from electronic annotation /// 0008201 // heparin binding // inferred from mutant phenotype /// 0008…	chr5:139692611-139706317 (-) // 90.34 // q31.3
202473_x_at	1.6732	up	HCFC1	3054	0006366 // transcription from RNA polymerase II promoter // traceable author statement /// 0007049 // cell cycle // inferred from electronic annotation /// 0019046 // reactivation of latent virus // non-traceable author statement /// 0043254 // regulation of protein complex assembly // inferred from direct assay /// 0045449 // regulation of transcription // inferred from direct assay /// 0045787 …	0005634 // nucleus // inferred from direct assay /// 0005634 // nucleus // inferred from electronic annotation /// 0005737 // cytoplasm // inferred from direct assay /// 0005737 // cytoplasm // inferred from electronic annotation	0003700 // transcription factor activity // non-traceable author statement /// 0003713 // transcription coactivator activity // inferred from mutant phenotype /// 0005515 // protein binding // inferred from physical interaction /// 0042802 // identical protein binding // inferred from physical interaction	chrX:152866201-152889829 (-) // 98.6 // q28
220823_at	1.62084	up	hCG_1732469	729164				chr2:109326649-109327926 (-) // 76.45 // q13
208287_at	6.05358	up	HCG9	10255				chr6:30050870-30053473 (+) // 69.02 // p21.33 /// chr6_cox_hap1:1391101-1393705 (+) // 69.02 // /// chr6_qbl_hap2:1189630-1192236 (+) // 69.02 //
206946_at	1.74964	up	HCN4	10021	0001701 // in utero embryonic development // inferred from electronic annotation /// 0006810 // transport // inferred from electronic annotation /// 0006811 // ion transport // inferred from electronic annotation /// 0006812 // cation transport // traceable author statement /// 0006812 // cation transport // inferred from electronic annotation /// 0006813 // potassium ion transport // inferred fr…	0016020 // membrane // inferred from electronic annotation /// 0016021 // integral to membrane // inferred from electronic annotation	0000166 // nucleotide binding // inferred from electronic annotation /// 0005216 // ion channel activity // inferred from electronic annotation /// 0005222 // intracellular cAMP activated cation channel activity // inferred from electronic annotation /// 0005244 // voltage-gated ion channel activity // inferred from electronic annotation /// 0005249 // voltage-gated potassium channel activity // …	chr15:71400987-71448230 (-) // 96.72 // q24.1
217937_s_at	1.52015	up	HDAC7	51564	0000122 // negative regulation of transcription from RNA polymerase II promoter // inferred from electronic annotation /// 0006350 // transcription // inferred from electronic annotation /// 0006355 // regulation of transcription, DNA-dependent // inferred from electronic annotation /// 0006954 // inflammatory response // traceable author statement /// 0007399 // nervous system development // tra…	0000118 // histone deacetylase complex // traceable author statement /// 0000118 // histone deacetylase complex // inferred from electronic annotation /// 0005634 // nucleus // traceable author statement /// 0005634 // nucleus // inferred from direct assay /// 0005634 // nucleus // inferred from electronic annotation /// 0005737 // cytoplasm // traceable author statement /// 0005737 // cytoplasm …	0003714 // transcription corepressor activity // inferred from electronic annotation /// 0004407 // histone deacetylase activity // traceable author statement /// 0004407 // histone deacetylase activity // inferred from electronic annotation /// 0005515 // protein binding // inferred from electronic annotation /// 0008134 // transcription factor binding // traceable author statement /// 0016564 /…	chr12:46462775-46479190 (-) // 96.72 // q13.11
209524_at	8.55525	up	HDGFRP3	50810	0008283 // cell proliferation // non-traceable author statement	0005634 // nucleus // inferred from direct assay /// 0005634 // nucleus // inferred from electronic annotation /// 0005737 // cytoplasm // inferred from electronic annotation	0008083 // growth factor activity // inferred from electronic annotation	chr15:81596577-81667325 (-) // 96.08 // q25.2
216674_at	1.82896	up	HES2	54626	0006350 // transcription // inferred from electronic annotation /// 0006355 // regulation of transcription, DNA-dependent // inferred from electronic annotation /// 0045449 // regulation of transcription // inferred from electronic annotation	0005634 // nucleus // inferred from electronic annotation	0003677 // DNA binding // inferred from electronic annotation /// 0030528 // transcription regulator activity // inferred from electronic annotation	chr1:6401519-6402487 (-) // 86.53 // p36.31
221162_at	2.10827	up	HHLA1	10086				chr8:133145213-133162166 (-) // 61.18 // q24.22
208553_at	2.69073	up	HIST1H1E	3008	0006334 // nucleosome assembly // non-traceable author statement /// 0006334 // nucleosome assembly // inferred from electronic annotation	0000786 // nucleosome // non-traceable author statement /// 0000786 // nucleosome // inferred from electronic annotation /// 0005634 // nucleus // inferred from electronic annotation /// 0005694 // chromosome // inferred from electronic annotation	0003677 // DNA binding // non-traceable author statement /// 0003677 // DNA binding // inferred from electronic annotation /// 0005515 // protein binding // inferred from physical interaction	chr6:26264597-26265257 (+) // 99.85 // p22.1
214469_at	4.48921	up	HIST1H2AE	3012	0006334 // nucleosome assembly // inferred from electronic annotation /// 0006334 // nucleosome assembly // non-traceable author statement	0000786 // nucleosome // inferred from electronic annotation /// 0000786 // nucleosome // non-traceable author statement /// 0005634 // nucleus // inferred from electronic annotation /// 0005694 // chromosome // inferred from electronic annotation	0003677 // DNA binding // inferred from electronic annotation /// 0003677 // DNA binding // non-traceable author statement	chr6:26325126-26325686 (+) // 95.08 // p22.1
209911_x_at	1.80179	up	HIST1H2BD	3017	0006334 // nucleosome assembly // inferred from electronic annotation /// 0006334 // nucleosome assembly // non-traceable author statement /// 0042742 // defense response to bacterium // inferred from electronic annotation	0000786 // nucleosome // inferred from electronic annotation /// 0000786 // nucleosome // non-traceable author statement /// 0005634 // nucleus // inferred from electronic annotation /// 0005694 // chromosome // inferred from electronic annotation	0003677 // DNA binding // inferred from electronic annotation /// 0003677 // DNA binding // non-traceable author statement /// 0005515 // protein binding // inferred from physical interaction	chr6:26266351-26279553 (+) // 95.63 // p22.1
209806_at	1.51578	up	HIST1H2BK	85236	0006334 // nucleosome assembly // inferred from electronic annotation /// 0006334 // nucleosome assembly // non-traceable author statement /// 0042742 // defense response to bacterium // inferred from electronic annotation	0000786 // nucleosome // inferred from electronic annotation /// 0000786 // nucleosome // non-traceable author statement /// 0005634 // nucleus // inferred from electronic annotation /// 0005694 // chromosome // inferred from electronic annotation	0003677 // DNA binding // inferred from electronic annotation /// 0003677 // DNA binding // non-traceable author statement /// 0005515 // protein binding // inferred from physical interaction	chr6:27222165-27222598 (-) // 51.24 // p22.1
214616_at	2.0018	up	HIST1H3E	8353	0006334 // nucleosome assembly // inferred from electronic annotation	0000786 // nucleosome // inferred from electronic annotation /// 0005634 // nucleus // inferred from electronic annotation /// 0005694 // chromosome // inferred from electronic annotation	0003677 // DNA binding // inferred from electronic annotation /// 0005515 // protein binding // inferred from electronic annotation /// 0005515 // protein binding // inferred from physical interaction	chr6:26333361-26334364 (+) // 98.81 // p22.1
214516_at	6.1292	up	HIST1H4B	8366	0006325 // establishment or maintenance of chromatin architecture // non-traceable author statement /// 0006334 // nucleosome assembly // inferred from electronic annotation /// 0048015 // phosphoinositide-mediated signaling // non-traceable author statement	0000786 // nucleosome // inferred from electronic annotation /// 0000786 // nucleosome // traceable author statement /// 0005634 // nucleus // inferred from electronic annotation /// 0005694 // chromosome // inferred from electronic annotation	0003677 // DNA binding // inferred from electronic annotation /// 0003677 // DNA binding // traceable author statement /// 0005515 // protein binding // inferred from physical interaction	chr6:26135012-26135484 (-) // 99.79 // p22.1
221582_at	1.591	up	HIST3H2A	92815	0006334 // nucleosome assembly // inferred from electronic annotation	0000786 // nucleosome // inferred from electronic annotation /// 0005634 // nucleus // inferred from electronic annotation /// 0005694 // chromosome // inferred from electronic annotation	0003677 // DNA binding // inferred from electronic annotation	chr1:226711304-226712183 (-) // 95.09 // q42.13
217001_x_at	2.01918	up	HLA-DOA	3111	0002504 // antigen processing and presentation of peptide or polysaccharide antigen via MHC class II // inferred from electronic annotation /// 0006955 // immune response // inferred from electronic annotation /// 0019882 // antigen processing and presentation // inferred from electronic annotation /// 0019886 // antigen processing and presentation of exogenous peptide antigen via MHC class II //…	0005886 // plasma membrane // not recorded /// 0005886 // plasma membrane // traceable author statement /// 0016020 // membrane // inferred from electronic annotation /// 0016021 // integral to membrane // inferred from electronic annotation /// 0042613 // MHC class II protein complex // inferred from electronic annotation	0032395 // MHC class II receptor activity // traceable author statement	chr6:33082550-33083087 (-) // 95.1 // p21.32 /// chr6_cox_hap1:4355396-4355933 (-) // 95.1 // /// chr6_qbl_hap2:4160612-4161149 (-) // 95.1 //
205453_at	3.73643	up	HOXB2	3212	0002011 // morphogenesis of an epithelial sheet // inferred from electronic annotation /// 0006350 // transcription // inferred from electronic annotation /// 0006355 // regulation of transcription, DNA-dependent // inferred from electronic annotation /// 0006355 // regulation of transcription, DNA-dependent // non-traceable author statement /// 0007275 // multicellular organismal development // …	0005634 // nucleus // inferred from electronic annotation /// 0005634 // nucleus // inferred from direct assay	0003677 // DNA binding // inferred from electronic annotation /// 0003677 // DNA binding // inferred from direct assay /// 0003700 // transcription factor activity // inferred from electronic annotation /// 0003700 // transcription factor activity // non-traceable author statement /// 0030528 // transcription regulator activity // inferred from electronic annotation /// 0043565 // sequence-specif…	chr17:43975057-43977340 (-) // 93.29 // q21.32
217354_s_at	3.53457	up	HPS1	3257	0007040 // lysosome organization // traceable author statement /// 0007601 // visual perception // inferred from electronic annotation /// 0050896 // response to stimulus // inferred from electronic annotation	0005624 // membrane fraction // traceable author statement /// 0005625 // soluble fraction // traceable author statement /// 0005737 // cytoplasm // traceable author statement /// 0005764 // lysosome // traceable author statement /// 0005887 // integral to plasma membrane // traceable author statement /// 0016023 // cytoplasmic membrane-bounded vesicle // inferred from direct assay	0005515 // protein binding // inferred from physical interaction /// 0046983 // protein dimerization activity // inferred from physical interaction	chr22:35262644-35263717 (-) // 100.0 // q12.3
210086_at	1.50376	up	HR	55806	0006350 // transcription // inferred from electronic annotation /// 0006355 // regulation of transcription, DNA-dependent // non-traceable author statement /// 0006355 // regulation of transcription, DNA-dependent // inferred from electronic annotation /// 0016481 // negative regulation of transcription // inferred from electronic annotation	0005634 // nucleus // non-traceable author statement /// 0005634 // nucleus // inferred from electronic annotation /// 0016604 // nuclear body // inferred from electronic annotation	0003677 // DNA binding // inferred from electronic annotation /// 0003677 // DNA binding // non-traceable author statement /// 0003700 // transcription factor activity // non-traceable author statement /// 0003714 // transcription corepressor activity // inferred from electronic annotation /// 0005515 // protein binding // inferred from electronic annotation /// 0008270 // zinc ion binding // inf…	chr8:22028528-22045326 (-) // 98.0 // p21.3
207927_at	2.2229	up	HTR7	3363	0007165 // signal transduction // inferred from electronic annotation /// 0007186 // G-protein coupled receptor protein signaling pathway // inferred from electronic annotation /// 0007187 // G-protein signaling, coupled to cyclic nucleotide second messenger // traceable author statement /// 0007192 // activation of adenylate cyclase activity by serotonin receptor signaling pathway // inferred fr…	0005886 // plasma membrane // inferred from electronic annotation /// 0005887 // integral to plasma membrane // traceable author statement /// 0016020 // membrane // inferred from electronic annotation /// 0016021 // integral to membrane // inferred from electronic annotation	0004871 // signal transducer activity // inferred from electronic annotation /// 0004872 // receptor activity // inferred from electronic annotation /// 0004930 // G-protein coupled receptor activity // inferred from electronic annotation /// 0004993 // serotonin receptor activity // traceable author statement /// 0004993 // serotonin receptor activity // inferred from electronic annotation /// 0…	chr10:92492167-92607435 (-) // 100.0 // q23.31
201185_at	2.01835	up	HTRA1	5654	0001558 // regulation of cell growth // inferred from electronic annotation /// 0006508 // proteolysis // inferred from electronic annotation /// 0030512 // negative regulation of transforming growth factor beta receptor signaling pathway // inferred from electronic annotation /// 0030514 // negative regulation of BMP signaling pathway // inferred from electronic annotation	0005576 // extracellular region // inferred from electronic annotation /// 0005615 // extracellular space // traceable author statement	0003824 // catalytic activity // inferred from electronic annotation /// 0004252 // serine-type endopeptidase activity // traceable author statement /// 0004252 // serine-type endopeptidase activity // inferred from electronic annotation /// 0005515 // protein binding // inferred from electronic annotation /// 0005520 // insulin-like growth factor binding // inferred from electronic annotation //…	chr10:124211110-124264410 (+) // 98.82 // q26.13
215485_s_at	1.57578	up	ICAM1	3383	0001910 // regulation of leukocyte mediated cytotoxicity // traceable author statement /// 0002291 // T cell activation via T cell receptor contact with antigen bound to MHC molecule on antigen presenting cell // inferred from mutant phenotype /// 0002457 // T cell antigen processing and presentation // inferred from electronic annotation /// 0002693 // positive regulation of cellular extravasati…	0005615 // extracellular space // inferred from direct assay /// 0005737 // cytoplasm // inferred from direct assay /// 0005886 // plasma membrane // not recorded /// 0005886 // plasma membrane // non-traceable author statement /// 0005886 // plasma membrane // inferred from direct assay /// 0005887 // integral to plasma membrane // traceable author statement /// 0009897 // external side of plasm…	0004872 // receptor activity // inferred from electronic annotation /// 0004872 // receptor activity // traceable author statement /// 0004888 // transmembrane receptor activity // traceable author statement /// 0005178 // integrin binding // inferred from physical interaction /// 0005515 // protein binding // inferred from electronic annotation	chr19:10255394-10256941 (+) // 98.06 // p13.2
201610_at	9.41403	up	ICMT	23463	0001701 // in utero embryonic development // inferred from electronic annotation /// 0001889 // liver development // inferred from electronic annotation /// 0006464 // protein modification process // traceable author statement /// 0006481 // C-terminal protein amino acid methylation // traceable author statement /// 0006481 // C-terminal protein amino acid methylation // inferred from electronic …	0005624 // membrane fraction // traceable author statement /// 0005783 // endoplasmic reticulum // inferred from direct assay /// 0005783 // endoplasmic reticulum // inferred from electronic annotation /// 0005783 // endoplasmic reticulum // traceable author statement /// 0005789 // endoplasmic reticulum membrane // inferred from electronic annotation /// 0016020 // membrane // inferred from elec…	0003880 // C-terminal protein carboxyl methyltransferase activity // traceable author statement /// 0004671 // protein-S-isoprenylcysteine O-methyltransferase activity // inferred from electronic annotation /// 0008140 // cAMP response element binding protein binding // inferred from electronic annotation /// 0008168 // methyltransferase activity // inferred from electronic annotation /// 0016740…	chr1:6202449-6218609 (-) // 87.35 // p36.31
213450_s_at	1.76039	up	ICOSLG	23308	0006952 // defense response // non-traceable author statement /// 0006955 // immune response // inferred from electronic annotation /// 0006972 // hyperosmotic response // non-traceable author statement /// 0007165 // signal transduction // non-traceable author statement /// 0042104 // positive regulation of activated T cell proliferation // traceable author statement /// 0042110 // T cell activa…	0016020 // membrane // inferred from electronic annotation /// 0016021 // integral to membrane // non-traceable author statement /// 0016021 // integral to membrane // inferred from electronic annotation	0005102 // receptor binding // traceable author statement	chr21:44471148-44485256 (-) // 96.28 // q22.3
210911_at	4.28258	up	ID2B	84099	0006941 // striated muscle contraction // non-traceable author statement			chr2:8739636-8741976 (+) // 89.12 // p25.1 /// chr3:62084132-62085432 (-) // 91.86 // p14.2
208259_x_at	1.74629	up	IFNA7	3444	0006952 // defense response // inferred from electronic annotation /// 0007267 // cell-cell signaling // traceable author statement /// 0009615 // response to virus // traceable author statement /// 0009615 // response to virus // inferred from electronic annotation	0005576 // extracellular region // traceable author statement /// 0005576 // extracellular region // inferred from electronic annotation /// 0005615 // extracellular space // inferred from electronic annotation	0005125 // cytokine activity // inferred from electronic annotation /// 0005126 // hematopoietin/interferon-class (D200-domain) cytokine receptor binding // inferred from electronic annotation /// 0005132 // interferon-alpha/beta receptor binding // traceable author statement	chr9:21191467-21192204 (-) // 99.46 // p21.3 /// chr9:21176833-21177563 (-) // 95.39 // p21.3 /// chr9:21196399-21197129 (-) // 94.17 // p21.3 /// chr9:21217475-21218212 (-) // 94.71 // p21.3 /// chr9:21206607-21207332 (-) // 91.59 // p21.3 /// chr9:21155921-21156651 (-) // 90.91 // p21.3
205302_at	2.98866	up	IGFBP1	3484	0001558 // regulation of cell growth // inferred from electronic annotation /// 0007165 // signal transduction // traceable author statement	0005576 // extracellular region // inferred from electronic annotation /// 0005615 // extracellular space // traceable author statement /// 0005615 // extracellular space // inferred from electronic annotation	0005520 // insulin-like growth factor binding // traceable author statement /// 0005520 // insulin-like growth factor binding // inferred from electronic annotation /// 0019838 // growth factor binding // inferred from electronic annotation	chr7:45894611-45899784 (+) // 97.95 // p13
211959_at	7.82056	up	IGFBP5	3488	0001558 // regulation of cell growth // inferred from electronic annotation /// 0007165 // signal transduction // non-traceable author statement /// 0014912 // negative regulation of smooth muscle cell migration // inferred from direct assay /// 0017148 // negative regulation of translation // inferred from direct assay /// 0030336 // negative regulation of cell migration // inferred from direct …	0005576 // extracellular region // non-traceable author statement /// 0005576 // extracellular region // inferred from electronic annotation /// 0016942 // insulin-like growth factor binding protein complex // inferred by curator	0005515 // protein binding // inferred from physical interaction /// 0005520 // insulin-like growth factor binding // inferred from electronic annotation /// 0019838 // growth factor binding // inferred from electronic annotation /// 0031994 // insulin-like growth factor I binding // inferred from physical interaction	chr2:217245072-217249124 (-) // 95.63 // q35
201162_at	2.04117	up	IGFBP7	3490	0001558 // regulation of cell growth // inferred from electronic annotation /// 0007155 // cell adhesion // inferred from direct assay /// 0007155 // cell adhesion // inferred from electronic annotation /// 0008285 // negative regulation of cell proliferation // traceable author statement	0005576 // extracellular region // inferred from electronic annotation	0005515 // protein binding // inferred from electronic annotation /// 0005515 // protein binding // inferred from physical interaction /// 0005520 // insulin-like growth factor binding // inferred from electronic annotation /// 0019838 // growth factor binding // inferred from electronic annotation	chr4:57592002-57671296 (-) // 98.58 // q12
217022_s_at	2.42972	up	IGH@ /// IGHA1 /// IGHA2 /// LOC100126583	100126583 /// 3492 /// 3493 /// 3494	0006955 // immune response // non-traceable author statement /// 0018298 // protein-chromophore linkage // inferred from electronic annotation	0005624 // membrane fraction // non-traceable author statement	0003823 // antigen binding // non-traceable author statement /// 0003823 // antigen binding // traceable author statement /// 0003823 // antigen binding // inferred from electronic annotation /// 0005515 // protein binding // inferred from physical interaction	chr14:105244519-105762834 (-) // 90.07 // q32.33
213674_x_at	6.22916	up	IGHD	3495	0006955 // immune response // non-traceable author statement	0005576 // extracellular region // inferred from electronic annotation /// 0005886 // plasma membrane // inferred from electronic annotation /// 0016020 // membrane // inferred from electronic annotation /// 0016021 // integral to membrane // inferred from electronic annotation	0003823 // antigen binding // non-traceable author statement /// 0003823 // antigen binding // inferred from electronic annotation	chr14:105375696-105681885 (-) // 92.03 // q32.33
214669_x_at	4.03983	up	IGKC	3514	0006955 // immune response // non-traceable author statement	0005576 // extracellular region // not recorded /// 0005576 // extracellular region // non-traceable author statement	0003823 // antigen binding // non-traceable author statement /// 0005515 // protein binding // inferred from physical interaction	chr2:88938041-89223725 (-) // 79.92 // p11.2
206924_at	1.67992	up	IL11	3589	0007267 // cell-cell signaling // inferred by curator /// 0008284 // positive regulation of cell proliferation // inferred from direct assay /// 0008284 // positive regulation of cell proliferation // inferred from electronic annotation /// 0030168 // platelet activation // non-traceable author statement /// 0030183 // B cell differentiation // non-traceable author statement /// 0030219 // megaka…	0005576 // extracellular region // inferred by curator /// 0005576 // extracellular region // inferred from electronic annotation /// 0005615 // extracellular space // inferred from electronic annotation	0005125 // cytokine activity // inferred from electronic annotation /// 0005142 // interleukin-11 receptor binding // non-traceable author statement /// 0005142 // interleukin-11 receptor binding // inferred from electronic annotation /// 0008083 // growth factor activity // inferred from electronic annotation /// 0008083 // growth factor activity // inferred from direct assay	chr19:60567568-60573553 (-) // 61.25 // q13.42
216243_s_at	1.72109	up	IL1RN	3557	0006954 // inflammatory response // inferred from direct assay /// 0006955 // immune response // non-traceable author statement /// 0006955 // immune response // inferred from electronic annotation /// 0051384 // response to glucocorticoid stimulus // inferred from direct assay	0005576 // extracellular region // inferred from electronic annotation /// 0005615 // extracellular space // traceable author statement /// 0005615 // extracellular space // inferred from direct assay /// 0005622 // intracellular // non-traceable author statement /// 0005634 // nucleus // inferred from direct assay /// 0005737 // cytoplasm // inferred from electronic annotation /// 0005737 // cyt…	0004872 // receptor activity // inferred from electronic annotation /// 0005125 // cytokine activity // non-traceable author statement /// 0005149 // interleukin-1 receptor binding // inferred from electronic annotation /// 0005152 // interleukin-1 receptor antagonist activity // traceable author statement /// 0005152 // interleukin-1 receptor antagonist activity // inferred from electronic annot…	chr2:113591988-113606875 (+) // 95.42 // q13
205207_at	1.519	up	IL6	3569	0001781 // neutrophil apoptosis // inferred from direct assay /// 0001781 // neutrophil apoptosis // inferred from electronic annotation /// 0002384 // hepatic immune response // inferred from direct assay /// 0002384 // hepatic immune response // traceable author statement /// 0002446 // neutrophil mediated immunity // inferred by curator /// 0002548 // monocyte chemotaxis // inferred by curator…	0005576 // extracellular region // inferred from electronic annotation /// 0005615 // extracellular space // inferred from electronic annotation /// 0005615 // extracellular space // inferred from direct assay /// 0005896 // interleukin-6 receptor complex // inferred from direct assay /// 0009897 // external side of plasma membrane // inferred from electronic annotation	0005125 // cytokine activity // inferred from electronic annotation /// 0005125 // cytokine activity // inferred from direct assay /// 0005125 // cytokine activity // non-traceable author statement /// 0005138 // interleukin-6 receptor binding // non-traceable author statement /// 0005138 // interleukin-6 receptor binding // inferred from electronic annotation /// 0005138 // interleukin-6 recepto…	chr7:22733344-22738141 (+) // 92.53 // p15.3
213643_s_at	2.28293	up	INPP5B	3633	0006355 // regulation of transcription, DNA-dependent // inferred from electronic annotation /// 0007165 // signal transduction // inferred from electronic annotation	0005622 // intracellular // inferred from electronic annotation /// 0005829 // cytosol // inferred from electronic annotation /// 0016021 // integral to membrane // non-traceable author statement /// 0016021 // integral to membrane // inferred from electronic annotation	0003700 // transcription factor activity // inferred from electronic annotation /// 0004437 // inositol or phosphatidylinositol phosphatase activity // inferred from electronic annotation /// 0004439 // phosphatidylinositol-4,5-bisphosphate 5-phosphatase activity // inferred from electronic annotation /// 0004445 // inositol-polyphosphate 5-phosphatase activity // non-traceable author statement /…	chr1:38100057-38170008 (-) // 89.91 // p34.3
214572_s_at	3.22337	up	INSL3	3640	0007267 // cell-cell signaling // traceable author statement /// 0007283 // spermatogenesis // traceable author statement	0005576 // extracellular region // traceable author statement /// 0005576 // extracellular region // inferred from electronic annotation /// 0005625 // soluble fraction // traceable author statement	0004871 // signal transducer activity // traceable author statement /// 0005102 // receptor binding // traceable author statement /// 0005158 // insulin receptor binding // traceable author statement /// 0005179 // hormone activity // inferred from electronic annotation	chr19:17788323-17793328 (-) // 99.54 // p13.11
211055_s_at	5.8384	up	INVS	27130	0001822 // kidney development // inferred from electronic annotation /// 0007275 // multicellular organismal development // inferred from electronic annotation /// 0009791 // post-embryonic development // inferred from electronic annotation /// 0016055 // Wnt receptor signaling pathway // inferred from electronic annotation /// 0031016 // pancreas development // inferred from electronic annotatio…	0005634 // nucleus // inferred from electronic annotation /// 0005737 // cytoplasm // inferred from electronic annotation /// 0005819 // spindle // inferred from electronic annotation /// 0005856 // cytoskeleton // inferred from electronic annotation /// 0005874 // microtubule // inferred from electronic annotation /// 0016020 // membrane // inferred from electronic annotation	0005516 // calmodulin binding // inferred from electronic annotation	chr9:101901390-101933004 (+) // 62.33 // q31.1
214392_at	2.69177	up	IRGC	56269		0016020 // membrane // inferred from electronic annotation	0000166 // nucleotide binding // inferred from electronic annotation /// 0005525 // GTP binding // inferred from electronic annotation /// 0016787 // hydrolase activity // inferred from electronic annotation /// 0016817 // hydrolase activity, acting on acid anhydrides // inferred from electronic annotation	chr19:48914550-48915942 (+) // 100.0 // q13.31
209184_s_at	2.01916	up	IRS2	8660	0002053 // positive regulation of mesenchymal cell proliferation // inferred from electronic annotation /// 0006006 // glucose metabolic process // traceable author statement /// 0006006 // glucose metabolic process // inferred from mutant phenotype /// 0007165 // signal transduction // traceable author statement /// 0007165 // signal transduction // inferred from electronic annotation /// 000742…	0005886 // plasma membrane // not recorded	0004871 // signal transducer activity // traceable author statement /// 0004871 // signal transducer activity // inferred from electronic annotation /// 0004872 // receptor activity // inferred from electronic annotation /// 0005158 // insulin receptor binding // inferred from electronic annotation /// 0005515 // protein binding // inferred from physical interaction /// 0019901 // protein kinase …	chr13:109204184-109236916 (-) // 87.73 // q34
207403_at	1.7516	up	IRS4	8471	0007165 // signal transduction // traceable author statement /// 0007165 // signal transduction // inferred from electronic annotation	0005886 // plasma membrane // traceable author statement /// 0005886 // plasma membrane // inferred from electronic annotation /// 0016020 // membrane // inferred from electronic annotation	0004871 // signal transducer activity // inferred from electronic annotation /// 0004871 // signal transducer activity // traceable author statement /// 0005070 // SH3/SH2 adaptor activity // traceable author statement /// 0005158 // insulin receptor binding // inferred from electronic annotation /// 0005515 // protein binding // inferred from electronic annotation	chrX:107862367-107866313 (-) // 99.77 // q22.3
215177_s_at	4.34851	up	ITGA6	3655	0007044 // cell-substrate junction assembly // traceable author statement /// 0007155 // cell adhesion // inferred from electronic annotation /// 0007229 // integrin-mediated signaling pathway // inferred from electronic annotation	0008305 // integrin complex // inferred from electronic annotation /// 0016020 // membrane // inferred from electronic annotation /// 0016021 // integral to membrane // inferred from electronic annotation	0004872 // receptor activity // inferred from electronic annotation /// 0005509 // calcium ion binding // inferred from electronic annotation /// 0005515 // protein binding // inferred from electronic annotation	chr2:173064194-173078211 (+) // 94.77 // q31.1
212813_at	6.24895	up	JAM3 /// LOC100133502	100133502 /// 83700		0005886 // plasma membrane // inferred from electronic annotation /// 0016020 // membrane // inferred from electronic annotation /// 0016021 // integral to membrane // inferred from electronic annotation		chr11:133523738-133527106 (+) // 98.82 // q25
213005_s_at	2.32455	up	KANK1	23189	0007049 // cell cycle // inferred from electronic annotation /// 0045786 // negative regulation of cell cycle // inferred from electronic annotation	0005737 // cytoplasm // inferred from electronic annotation /// 0005737 // cytoplasm // inferred from direct assay		chr9:666887-736103 (+) // 99.21 // p24.3
207103_at	3.56097	up	KCND2	3751	0001508 // regulation of action potential // traceable author statement /// 0006810 // transport // inferred from electronic annotation /// 0006811 // ion transport // inferred from electronic annotation /// 0006813 // potassium ion transport // inferred from electronic annotation /// 0007268 // synaptic transmission // traceable author statement	0005886 // plasma membrane // inferred from electronic annotation /// 0008076 // voltage-gated potassium channel complex // inferred from electronic annotation /// 0009986 // cell surface // inferred from direct assay /// 0016020 // membrane // inferred from electronic annotation /// 0016021 // integral to membrane // inferred from electronic annotation /// 0042995 // cell projection // inferred …	0005216 // ion channel activity // inferred from electronic annotation /// 0005244 // voltage-gated ion channel activity // inferred from electronic annotation /// 0005249 // voltage-gated potassium channel activity // non-traceable author statement /// 0005249 // voltage-gated potassium channel activity // inferred from electronic annotation /// 0005267 // potassium channel activity // inferred …	chr7:119700957-120177623 (+) // 98.91 // q31.31
221321_s_at	5.73242	up	KCNIP2	30819	0005513 // detection of calcium ion // traceable author statement /// 0006810 // transport // inferred from electronic annotation /// 0006811 // ion transport // inferred from electronic annotation /// 0006813 // potassium ion transport // traceable author statement /// 0006813 // potassium ion transport // inferred from electronic annotation /// 0006936 // muscle contraction // non-traceable aut…	0005737 // cytoplasm // inferred from direct assay /// 0005886 // plasma membrane // inferred from electronic annotation /// 0008076 // voltage-gated potassium channel complex // non-traceable author statement /// 0016020 // membrane // inferred from electronic annotation	0005216 // ion channel activity // inferred from electronic annotation /// 0005244 // voltage-gated ion channel activity // inferred from electronic annotation /// 0005250 // A-type (transient outward) potassium channel activity // traceable author statement /// 0005267 // potassium channel activity // inferred from electronic annotation /// 0005509 // calcium ion binding // traceable author stat…	chr10:103577099-103593315 (-) // 100.0 // q24.32
219564_at	5.56157	up	KCNJ16	3773	0006810 // transport // inferred from electronic annotation /// 0006811 // ion transport // inferred from electronic annotation /// 0006813 // potassium ion transport // inferred from electronic annotation	0016020 // membrane // inferred from electronic annotation /// 0016021 // integral to membrane // inferred from electronic annotation	0005216 // ion channel activity // inferred from electronic annotation /// 0005242 // inward rectifier potassium channel activity // inferred from electronic annotation /// 0005244 // voltage-gated ion channel activity // inferred from electronic annotation /// 0030955 // potassium ion binding // inferred from electronic annotation	chr17:65583020-65643339 (+) // 96.05 // q24.3
221097_s_at	3.47165	up	KCNMB2	10242	0001508 // regulation of action potential // inferred from direct assay /// 0005513 // detection of calcium ion // inferred from direct assay /// 0006810 // transport // inferred from electronic annotation /// 0006811 // ion transport // inferred from electronic annotation /// 0006813 // potassium ion transport // inferred from direct assay /// 0006813 // potassium ion transport // inferred from …	0005887 // integral to plasma membrane // inferred from direct assay /// 0008076 // voltage-gated potassium channel complex // inferred from direct assay /// 0016020 // membrane // inferred from electronic annotation /// 0016021 // integral to membrane // inferred from electronic annotation	0005216 // ion channel activity // inferred from electronic annotation /// 0008200 // ion channel inhibitor activity // traceable author statement /// 0015269 // calcium-activated potassium channel activity // inferred from direct assay /// 0015269 // calcium-activated potassium channel activity // inferred from electronic annotation /// 0015459 // potassium channel regulator activity // traceabl…	chr3:180007822-180043623 (+) // 90.98 // q26.32
205737_at	1.57329	up	KCNQ2	3785	0006810 // transport // inferred from electronic annotation /// 0006811 // ion transport // inferred from electronic annotation /// 0006813 // potassium ion transport // traceable author statement /// 0006813 // potassium ion transport // inferred from electronic annotation /// 0007268 // synaptic transmission // traceable author statement /// 0007399 // nervous system development // traceable au…	0008076 // voltage-gated potassium channel complex // traceable author statement /// 0008076 // voltage-gated potassium channel complex // inferred from electronic annotation /// 0016020 // membrane // inferred from electronic annotation /// 0016021 // integral to membrane // inferred from electronic annotation	0005216 // ion channel activity // inferred from electronic annotation /// 0005244 // voltage-gated ion channel activity // inferred from electronic annotation /// 0005249 // voltage-gated potassium channel activity // traceable author statement /// 0005249 // voltage-gated potassium channel activity // inferred from electronic annotation /// 0005267 // potassium channel activity // inferred from…	chr20:61502012-61574302 (-) // 93.03 // q13.33
201775_s_at	2.25143	up	KIAA0494	9813			0005509 // calcium ion binding // inferred from electronic annotation	chr1:46913417-46957357 (-) // 94.88 // p33
205151_s_at	2.4333	up	KIAA0644	9865		0016020 // membrane // inferred from electronic annotation /// 0016021 // integral to membrane // inferred from electronic annotation	0005515 // protein binding // inferred from electronic annotation	chr7:28959500-28964433 (-) // 99.05 // p15.1
212311_at	1.84044	up	KIAA0746	23231		0016020 // membrane // inferred from electronic annotation /// 0016021 // integral to membrane // inferred from electronic annotation	0005488 // binding // inferred from electronic annotation	chr4:25358149-25473443 (-) // 98.18 // p15.2
216294_s_at	4.47034	up	KIAA1109	84162		0016020 // membrane // inferred from electronic annotation /// 0016021 // integral to membrane // inferred from electronic annotation		chr4:123479825-123485211 (+) // 92.05 // q27
221802_s_at	1.51318	up	KIAA1598	57698	0007010 // cytoskeleton organization // inferred from electronic annotation /// 0007275 // multicellular organismal development // inferred from electronic annotation /// 0007409 // axonogenesis // inferred from electronic annotation	0042995 // cell projection // inferred from electronic annotation	0003779 // actin binding // inferred from electronic annotation	chr10:118634295-118754887 (-) // 96.7 // q25.3
215367_at	5.04955	up	KIAA1614	57710				chr1:179148947-179181862 (+) // 92.89 // q25.3
221258_s_at	2.97051	up	KIF18A	81930	0006810 // transport // inferred from electronic annotation /// 0007018 // microtubule-based movement // inferred from electronic annotation /// 0015031 // protein transport // inferred from electronic annotation	0005634 // nucleus // inferred from electronic annotation /// 0005737 // cytoplasm // inferred from electronic annotation /// 0005874 // microtubule // inferred from electronic annotation /// 0005875 // microtubule associated complex // inferred from electronic annotation /// 0015630 // microtubule cytoskeleton // inferred from direct assay /// 0042995 // cell projection // inferred from electron…	0000166 // nucleotide binding // inferred from electronic annotation /// 0003774 // motor activity // inferred from electronic annotation /// 0003777 // microtubule motor activity // inferred from electronic annotation /// 0005524 // ATP binding // inferred from electronic annotation	chr11:27999125-28086269 (-) // 97.13 // p14.1
218755_at	4.73052	up	KIF20A	10112	0006810 // transport // inferred from electronic annotation /// 0007018 // microtubule-based movement // inferred from electronic annotation /// 0015031 // protein transport // inferred from electronic annotation /// 0016192 // vesicle-mediated transport // traceable author statement	0005654 // nucleoplasm // not recorded /// 0005794 // Golgi apparatus // traceable author statement /// 0005794 // Golgi apparatus // inferred from electronic annotation /// 0005874 // microtubule // inferred from electronic annotation /// 0005875 // microtubule associated complex // inferred from electronic annotation	0000166 // nucleotide binding // inferred from electronic annotation /// 0003774 // motor activity // inferred from electronic annotation /// 0003777 // microtubule motor activity // inferred from electronic annotation /// 0005215 // transporter activity // traceable author statement /// 0005524 // ATP binding // inferred from electronic annotation	chr5:137543246-137551259 (+) // 99.29 // q31.2
204709_s_at	1.61511	up	KIF23	9493	0000022 // mitotic spindle elongation // traceable author statement /// 0007018 // microtubule-based movement // inferred from electronic annotation /// 0007049 // cell cycle // inferred from electronic annotation /// 0007067 // mitosis // inferred from electronic annotation /// 0051301 // cell division // inferred from electronic annotation	0005634 // nucleus // inferred from electronic annotation /// 0005654 // nucleoplasm // not recorded /// 0005819 // spindle // traceable author statement /// 0005871 // kinesin complex // traceable author statement /// 0005874 // microtubule // inferred from electronic annotation	0000166 // nucleotide binding // inferred from electronic annotation /// 0003774 // motor activity // inferred from electronic annotation /// 0003777 // microtubule motor activity // traceable author statement /// 0003777 // microtubule motor activity // inferred from electronic annotation /// 0005515 // protein binding // inferred from physical interaction /// 0005524 // ATP binding // inferred …	chr15:67493741-67527817 (+) // 98.34 // q23
216492_at	1.65604	up	KIR3DX1	90011		0005576 // extracellular region // inferred from electronic annotation		chr19:59738308-59748478 (-) // 59.51 // q13.42
203543_s_at	2.39333	up	KLF9	687	0006350 // transcription // inferred from electronic annotation /// 0006355 // regulation of transcription, DNA-dependent // inferred from electronic annotation /// 0006357 // regulation of transcription from RNA polymerase II promoter // traceable author statement /// 0007566 // embryo implantation // inferred from electronic annotation /// 0045449 // regulation of transcription // inferred from…	0005622 // intracellular // inferred from electronic annotation /// 0005634 // nucleus // inferred from electronic annotation	0003676 // nucleic acid binding // inferred from electronic annotation /// 0003677 // DNA binding // inferred from electronic annotation /// 0003700 // transcription factor activity // traceable author statement /// 0008270 // zinc ion binding // inferred from electronic annotation /// 0030528 // transcription regulator activity // inferred from electronic annotation /// 0046872 // metal ion bind…	chr9:72189644-72219360 (-) // 96.05 // q21.11
221948_s_at	2.42953	up	KLHL22	84861			0005515 // protein binding // inferred from electronic annotation	chr22:19126392-19130914 (+) // 99.62 // q11.21
213610_s_at	7.21143	up	KLHL23	151230	0008152 // metabolic process // inferred from electronic annotation		0000287 // magnesium ion binding // inferred from electronic annotation /// 0005515 // protein binding // inferred from electronic annotation /// 0016787 // hydrolase activity // inferred from electronic annotation /// 0016791 // phosphatase activity // inferred from electronic annotation /// 0033883 // pyridoxal phosphatase activity // inferred from electronic annotation /// 0046872 // metal ion…	chr2:170315105-170316640 (+) // 57.89 // q31.1
217512_at	2.03793	up	KNG1	3827	0006939 // smooth muscle contraction // traceable author statement /// 0006954 // inflammatory response // traceable author statement /// 0006954 // inflammatory response // inferred from electronic annotation /// 0007162 // negative regulation of cell adhesion // inferred from direct assay /// 0007204 // elevation of cytosolic calcium ion concentration // inferred from direct assay /// 0007596 /…	0005576 // extracellular region // non-traceable author statement /// 0005576 // extracellular region // inferred from electronic annotation /// 0005634 // nucleus // inferred from direct assay /// 0005737 // cytoplasm // inferred from direct assay /// 0005813 // centrosome // inferred from direct assay	0004866 // endopeptidase inhibitor activity // inferred from electronic annotation /// 0004869 // cysteine-type endopeptidase inhibitor activity // inferred from electronic annotation /// 0005102 // receptor binding // inferred from physical interaction /// 0005515 // protein binding // inferred from direct assay /// 0008201 // heparin binding // non-traceable author statement /// 0008270 // zinc…	chr3:187942350-187943380 (+) // 81.01 // q27.3
204584_at	6.70512	up	L1CAM	3897	0007155 // cell adhesion // non-traceable author statement /// 0007155 // cell adhesion // inferred from electronic annotation /// 0007156 // homophilic cell adhesion // inferred from electronic annotation /// 0007157 // heterophilic cell adhesion // inferred from electronic annotation /// 0007159 // leukocyte adhesion // inferred from electronic annotation /// 0007166 // cell surface receptor li…	0005624 // membrane fraction // inferred from electronic annotation /// 0005886 // plasma membrane // inferred from electronic annotation /// 0009897 // external side of plasma membrane // inferred from electronic annotation /// 0009986 // cell surface // inferred from electronic annotation /// 0016020 // membrane // inferred from electronic annotation /// 0016021 // integral to membrane // infer…	0005178 // integrin binding // inferred from electronic annotation /// 0005515 // protein binding // inferred from electronic annotation /// 0033691 // sialic acid binding // inferred from electronic annotation /// 0042802 // identical protein binding // inferred from electronic annotation	chrX:152780164-152804755 (-) // 98.86 // q28
216641_s_at	2.07256	up	LAD1	3898		0005576 // extracellular region // inferred from electronic annotation /// 0005578 // proteinaceous extracellular matrix // inferred from electronic annotation /// 0005604 // basement membrane // inferred from electronic annotation	0005198 // structural molecule activity // traceable author statement	chr1:199617603-199635057 (-) // 99.93 // q32.1
216840_s_at	7.73375	up	LAMA2	3908	0007155 // cell adhesion // inferred from electronic annotation /// 0007517 // muscle organ development // traceable author statement /// 0030155 // regulation of cell adhesion // inferred from electronic annotation /// 0030334 // regulation of cell migration // inferred from electronic annotation /// 0032224 // positive regulation of synaptic transmission, cholinergic // inferred from electronic…	0005576 // extracellular region // inferred from electronic annotation /// 0005578 // proteinaceous extracellular matrix // inferred from electronic annotation /// 0005604 // basement membrane // inferred from electronic annotation /// 0005604 // basement membrane // traceable author statement /// 0005605 // basal lamina // inferred from electronic annotation /// 0005606 // laminin-1 complex // i…	0005102 // receptor binding // inferred from electronic annotation /// 0005198 // structural molecule activity // traceable author statement /// 0005515 // protein binding // inferred from electronic annotation	chr6:129877463-129879398 (+) // 87.71 // q22.33
204428_s_at	2.22543	up	LCAT	3931	0006629 // lipid metabolic process // inferred from electronic annotation /// 0006656 // phosphatidylcholine biosynthetic process // inferred from direct assay /// 0008202 // steroid metabolic process // inferred from electronic annotation /// 0008203 // cholesterol metabolic process // non-traceable author statement /// 0008203 // cholesterol metabolic process // inferred from direct assay /// 0…	0005576 // extracellular region // non-traceable author statement /// 0005615 // extracellular space // inferred from direct assay /// 0005615 // extracellular space // inferred from electronic annotation /// 0034364 // high-density lipoprotein particle // inferred from direct assay	0003824 // catalytic activity // inferred from electronic annotation /// 0004607 // phosphatidylcholine-sterol O-acyltransferase activity // non-traceable author statement /// 0004607 // phosphatidylcholine-sterol O-acyltransferase activity // inferred from direct assay /// 0004607 // phosphatidylcholine-sterol O-acyltransferase activity // inferred from electronic annotation /// 0004623 // phosp…	chr16:66531287-66535516 (-) // 100.0 // q22.1
207710_at	2.67877	up	LCE2B	26239	0008544 // epidermis development // non-traceable author statement /// 0031424 // keratinization // inferred from electronic annotation			chr1:150925225-150926496 (+) // 95.84 // q21.3
221790_s_at	3.4123	up	LDLRAP1	26119	0006629 // lipid metabolic process // inferred from electronic annotation /// 0006897 // endocytosis // inferred from electronic annotation /// 0008202 // steroid metabolic process // inferred from electronic annotation /// 0008203 // cholesterol metabolic process // non-traceable author statement /// 0008203 // cholesterol metabolic process // inferred from electronic annotation /// 0042632 // c…	0005737 // cytoplasm // inferred from electronic annotation /// 0005769 // early endosome // inferred from direct assay /// 0005769 // early endosome // inferred from electronic annotation /// 0005829 // cytosol // inferred from direct assay /// 0009925 // basal plasma membrane // inferred from direct assay /// 0030121 // AP-1 adaptor complex // inferred from direct assay /// 0030122 // AP-2 adap…	0001784 // phosphotyrosine binding // inferred from direct assay /// 0004872 // receptor activity // inferred from electronic annotation /// 0005515 // protein binding // inferred from electronic annotation /// 0005515 // protein binding // inferred from physical interaction /// 0008022 // protein C-terminus binding // inferred from physical interaction /// 0015460 // transport accessory protein …	chr1:25742698-25767964 (+) // 92.83 // p36.11
204454_at	1.98256	up	LDOC1	23641	0008285 // negative regulation of cell proliferation // traceable author statement	0005634 // nucleus // traceable author statement /// 0005634 // nucleus // inferred from electronic annotation	0005515 // protein binding // inferred from physical interaction	chrX:140097607-140098976 (-) // 97.81 // q27.1
206268_at	1.5567	up	LEFTY1	10637	0007179 // transforming growth factor beta receptor signaling pathway // traceable author statement /// 0007275 // multicellular organismal development // inferred from electronic annotation /// 0016049 // cell growth // inferred from electronic annotation /// 0040007 // growth // inferred from electronic annotation	0005576 // extracellular region // inferred from electronic annotation /// 0005615 // extracellular space // inferred from electronic annotation	0005125 // cytokine activity // inferred from electronic annotation /// 0005160 // transforming growth factor beta receptor binding // inferred from electronic annotation /// 0008083 // growth factor activity // inferred from electronic annotation	chr1:224140702-224143459 (-) // 100.0 // q42.12 /// chr1:224191746-224195533 (-) // 75.49 // q42.12
211219_s_at	2.82854	up	LHX2	9355	0006350 // transcription // inferred from electronic annotation /// 0006355 // regulation of transcription, DNA-dependent // inferred from electronic annotation /// 0007399 // nervous system development // inferred from electronic annotation /// 0007420 // brain development // inferred from electronic annotation /// 0007498 // mesoderm development // inferred from electronic annotation /// 000995…	0005634 // nucleus // inferred from electronic annotation	0003677 // DNA binding // inferred from electronic annotation /// 0003700 // transcription factor activity // inferred from electronic annotation /// 0008270 // zinc ion binding // inferred from electronic annotation /// 0030528 // transcription regulator activity // inferred from electronic annotation /// 0043565 // sequence-specific DNA binding // inferred from electronic annotation /// 0046872…	chr9:125813969-125834984 (+) // 90.3 // q33.3
210313_at	3.61412	up	LILRA4	23547	0006955 // immune response // inferred from electronic annotation	0016020 // membrane // inferred from electronic annotation /// 0016021 // integral to membrane // inferred from electronic annotation	0004872 // receptor activity // inferred from electronic annotation	chr19:59536504-59541985 (-) // 96.88 // q13.42
215656_at	6.47268	up	LMAN2	10960	0006810 // transport // inferred from electronic annotation /// 0015031 // protein transport // inferred from electronic annotation	0000139 // Golgi membrane // inferred from electronic annotation /// 0005783 // endoplasmic reticulum // inferred from electronic annotation /// 0005789 // endoplasmic reticulum membrane // inferred from electronic annotation /// 0005793 // ER-Golgi intermediate compartment // inferred from direct assay /// 0005794 // Golgi apparatus // inferred from electronic annotation /// 0016020 // membrane …	0005509 // calcium ion binding // inferred from electronic annotation /// 0005529 // sugar binding // inferred from electronic annotation	chr5:176688858-176691197 (-) // 73.9 // q35.3
212089_at	2.17846	up	LMNA	4000	0006998 // nuclear envelope organization // inferred from electronic annotation /// 0007283 // spermatogenesis // inferred from electronic annotation	0005626 // insoluble fraction // inferred from electronic annotation /// 0005634 // nucleus // inferred from electronic annotation /// 0005634 // nucleus // inferred from direct assay /// 0005638 // lamin filament // inferred from electronic annotation /// 0005737 // cytoplasm // inferred from direct assay /// 0005882 // intermediate filament // inferred from electronic annotation /// 0005886 // …	0005198 // structural molecule activity // inferred from electronic annotation /// 0005515 // protein binding // inferred from physical interaction /// 0005515 // protein binding // inferred from electronic annotation	chr1:154351082-154376496 (+) // 94.41 // q22
211562_s_at	2.10934	up	LMOD1	25802		0005624 // membrane fraction // traceable author statement /// 0005737 // cytoplasm // inferred from electronic annotation /// 0005856 // cytoskeleton // inferred from electronic annotation	0005523 // tropomyosin binding // inferred from electronic annotation	chr1:200133255-200182220 (-) // 90.02 // q32.1
78383_at	1.57746	up	LOC100129250	100129250				chr9:32541770-32543005 (+) // 93.85 // p21.1
210016_at	7.98898	up	LOC100134306 /// MYT1L	100134306 /// 23040	0006350 // transcription // inferred from electronic annotation /// 0006355 // regulation of transcription, DNA-dependent // inferred from electronic annotation /// 0007275 // multicellular organismal development // inferred from electronic annotation /// 0007399 // nervous system development // inferred from electronic annotation /// 0030154 // cell differentiation // inferred from electronic an…	0005634 // nucleus // inferred from electronic annotation	0003677 // DNA binding // inferred from electronic annotation /// 0003700 // transcription factor activity // inferred from electronic annotation /// 0008270 // zinc ion binding // inferred from electronic annotation /// 0046872 // metal ion binding // inferred from electronic annotation	chr2:1771893-2314058 (-) // 92.31 // p25.3
215978_x_at	1.71703	up	LOC152719	152719				chr4:470426-482945 (+) // 27.8 // p16.3
222031_at	3.85376	up	LOC286434 /// LOC389906 /// LOC729162	286434 /// 389906 /// 729162				chrX:3745570-3746690 (-) // 57.45 // p22.33
206522_at	3.88469	up	LOC642103 /// MGAM	642103 /// 8972	0005975 // carbohydrate metabolic process // inferred from electronic annotation /// 0005983 // starch catabolic process // traceable author statement /// 0008152 // metabolic process // inferred from electronic annotation	0005886 // plasma membrane // inferred from electronic annotation /// 0016020 // membrane // inferred from electronic annotation /// 0016021 // integral to membrane // inferred from electronic annotation /// 0016324 // apical plasma membrane // inferred from electronic annotation	0003824 // catalytic activity // inferred from electronic annotation /// 0003824 // catalytic activity // traceable author statement /// 0004339 // glucan 1,4-alpha-glucosidase activity // inferred from electronic annotation /// 0004553 // hydrolase activity, hydrolyzing O-glycosyl compounds // inferred from electronic annotation /// 0004558 // alpha-glucosidase activity // inferred from electron…	chr7:141342147-141453015 (+) // 99.34 // q34
215468_at	3.37823	up	LOC647070	647070
216469_at	3.96456	up	LOC727867 /// LOC729501 /// LOC729863 /// ZNF834	441955 /// 727867 /// 729501 /// 729863	0006350 // transcription // inferred from electronic annotation /// 0006355 // regulation of transcription, DNA-dependent // inferred from electronic annotation	0005622 // intracellular // inferred from electronic annotation /// 0005634 // nucleus // inferred from electronic annotation	0003676 // nucleic acid binding // inferred from electronic annotation /// 0003677 // DNA binding // inferred from electronic annotation /// 0008270 // zinc ion binding // inferred from electronic annotation /// 0046872 // metal ion binding // inferred from electronic annotation	chr18:15245058-15262177 (+) // 98.24 // p11.21 /// chr2:132561972-132578335 (+) // 98.66 // q21.2 /// chr22:15015537-15032137 (+) // 90.93 // q11.1 /// chr9:69120751-69137604 (+) // 98.24 // q12 /// chr9:66404015-66404740 (+) // 49.03 // q12 /// chr10:42151533-42168467 (-) // 96.05 // q11.21 /// chr13:17940281-17956943 (-) // 98.82 // q11 /// chr14:18241487-18258096 (-) // 91.1 // q11.1 /// chr21…
212555_at	2.04158	up	LOC729623 /// PRKAR1B	5575 /// 729623	0001932 // regulation of protein amino acid phosphorylation // inferred from electronic annotation /// 0006468 // protein amino acid phosphorylation // non-traceable author statement /// 0007165 // signal transduction // inferred from electronic annotation /// 0009755 // hormone-mediated signaling // not recorded	0005952 // cAMP-dependent protein kinase complex // non-traceable author statement /// 0005952 // cAMP-dependent protein kinase complex // inferred from electronic annotation	0000166 // nucleotide binding // inferred from electronic annotation /// 0008603 // cAMP-dependent protein kinase regulator activity // non-traceable author statement /// 0008603 // cAMP-dependent protein kinase regulator activity // inferred from electronic annotation /// 0016301 // kinase activity // inferred from electronic annotation /// 0030552 // cAMP binding // inferred from electronic ann…	chr7:555360-717693 (-) // 96.16 // p22.3
220849_at	1.76091	up	LOC79999	79999				chr17:19063048-19064378 (+) // 50.25 // p11.2 /// chr17:18937011-18938344 (+) // 50.41 // p11.2 /// chr17:19001819-19003149 (-) // 50.25 // p11.2
202997_s_at	1.50752	up	LOXL2	4017	0006464 // protein modification process // traceable author statement /// 0007155 // cell adhesion // traceable author statement /// 0007568 // aging // traceable author statement /// 0055114 // oxidation reduction // inferred from electronic annotation	0005576 // extracellular region // inferred from electronic annotation /// 0005615 // extracellular space // traceable author statement /// 0016020 // membrane // inferred from electronic annotation	0004720 // protein-lysine 6-oxidase activity // inferred from electronic annotation /// 0005044 // scavenger receptor activity // inferred from electronic annotation /// 0005507 // copper ion binding // inferred from electronic annotation /// 0009055 // electron carrier activity // traceable author statement /// 0016491 // oxidoreductase activity // inferred from electronic annotation /// 0016641…	chr8:23210096-23317607 (-) // 99.35 // p21.3
220816_at	1.78395	up	LPAR3	23566	0000187 // activation of MAPK activity // inferred from electronic annotation /// 0007165 // signal transduction // inferred from electronic annotation /// 0007186 // G-protein coupled receptor protein signaling pathway // inferred from electronic annotation /// 0007187 // G-protein signaling, coupled to cyclic nucleotide second messenger // traceable author statement /// 0007204 // elevation of …	0005886 // plasma membrane // traceable author statement /// 0005886 // plasma membrane // inferred from electronic annotation /// 0005887 // integral to plasma membrane // traceable author statement /// 0016020 // membrane // inferred from electronic annotation /// 0016021 // integral to membrane // inferred from electronic annotation	0001619 // lysosphingolipid and lysophosphatidic acid receptor activity // inferred from electronic annotation /// 0004871 // signal transducer activity // inferred from electronic annotation /// 0004872 // receptor activity // inferred from electronic annotation /// 0004930 // G-protein coupled receptor activity // traceable author statement /// 0004930 // G-protein coupled receptor activity // …	chr1:85052088-85104430 (-) // 98.34 // p22.3
203548_s_at	5.41062	up	LPL	4023	0006629 // lipid metabolic process // inferred from electronic annotation /// 0006633 // fatty acid biosynthetic process // inferred from sequence or structural similarity /// 0006641 // triglyceride metabolic process // inferred from sequence or structural similarity /// 0006644 // phospholipid metabolic process // inferred from sequence or structural similarity /// 0010744 // positive regulatio…	0005576 // extracellular region // traceable author statement /// 0005576 // extracellular region // inferred from electronic annotation /// 0005615 // extracellular space // inferred from electronic annotation /// 0005615 // extracellular space // inferred from direct assay /// 0005886 // plasma membrane // inferred from electronic annotation /// 0016020 // membrane // inferred from electronic a…	0003824 // catalytic activity // inferred from electronic annotation /// 0004465 // lipoprotein lipase activity // inferred from electronic annotation /// 0004465 // lipoprotein lipase activity // inferred from sequence or structural similarity /// 0004620 // phospholipase activity // inferred from sequence or structural similarity /// 0004806 // triacylglycerol lipase activity // inferred from e…	chr8:19841032-19869049 (+) // 99.67 // p21.3
221640_s_at	1.50204	up	LRDD	55367	0006915 // apoptosis // inferred from electronic annotation /// 0007165 // signal transduction // traceable author statement /// 0007165 // signal transduction // inferred from electronic annotation	0005634 // nucleus // inferred from electronic annotation /// 0005737 // cytoplasm // inferred from electronic annotation	0005123 // death receptor binding // traceable author statement /// 0005515 // protein binding // inferred from physical interaction /// 0005515 // protein binding // inferred from electronic annotation	chr11:789282-795245 (-) // 99.86 // p15.5
220253_s_at	5.91274	up	LRP12	29967	0006897 // endocytosis // non-traceable author statement /// 0006897 // endocytosis // inferred from electronic annotation /// 0007165 // signal transduction // non-traceable author statement /// 0040008 // regulation of growth // non-traceable author statement	0005887 // integral to plasma membrane // inferred from direct assay /// 0005905 // coated pit // inferred from electronic annotation /// 0016020 // membrane // inferred from electronic annotation /// 0016021 // integral to membrane // inferred from electronic annotation /// 0016021 // integral to membrane // non-traceable author statement	0004872 // receptor activity // inferred from electronic annotation /// 0005041 // low-density lipoprotein receptor activity // non-traceable author statement /// 0005515 // protein binding // inferred from physical interaction	chr8:105571637-105670344 (-) // 98.51 // q22.3
204381_at	3.91825	up	LRP3	4037	0006897 // endocytosis // inferred from electronic annotation /// 0006898 // receptor-mediated endocytosis // traceable author statement	0005905 // coated pit // inferred from electronic annotation /// 0016020 // membrane // inferred from electronic annotation /// 0016021 // integral to membrane // traceable author statement /// 0016021 // integral to membrane // inferred from electronic annotation	0004872 // receptor activity // inferred from electronic annotation	chr19:38377329-38390383 (+) // 90.89 // q13.11
218559_s_at	1.72397	up	MAFB	9935	0006350 // transcription // inferred from electronic annotation /// 0006355 // regulation of transcription, DNA-dependent // inferred from electronic annotation /// 0006357 // regulation of transcription from RNA polymerase II promoter // inferred from electronic annotation /// 0007049 // cell cycle // inferred from electronic annotation /// 0007379 // segment specification // inferred from elect…	0005634 // nucleus // traceable author statement /// 0005634 // nucleus // inferred from direct assay /// 0005634 // nucleus // inferred from electronic annotation /// 0005667 // transcription factor complex // inferred from electronic annotation /// 0005737 // cytoplasm // inferred from direct assay	0003677 // DNA binding // inferred from electronic annotation /// 0003700 // transcription factor activity // inferred from electronic annotation /// 0005515 // protein binding // inferred from electronic annotation /// 0005515 // protein binding // inferred from physical interaction /// 0008134 // transcription factor binding // inferred from direct assay /// 0043565 // sequence-specific DNA bin…	chr20:38747932-38750977 (-) // 90.85 // q12
210437_at	5.21802	up	MAGEA9 /// MAGEA9B	4108 /// 728269				chrX:148671401-148677204 (+) // 98.47 // q28 /// chrX:148471106-148476904 (-) // 98.36 // q28
206218_at	2.42578	up	MAGEB2	4113			0005515 // protein binding // inferred from physical interaction	chrX:30143594-30148127 (+) // 99.94 // p21.2
221261_x_at	1.98308	up	MAGED4 /// MAGED4B	728239 /// 81557				chrX:51944747-51952104 (+) // 90.22 // p11.22 /// chrX:51821662-51829019 (-) // 88.52 // p11.22
203778_at	1.6268	up	MANBA	4126	0005975 // carbohydrate metabolic process // inferred from electronic annotation /// 0006464 // protein modification process // non-traceable author statement /// 0006516 // glycoprotein catabolic process // inferred from electronic annotation /// 0008152 // metabolic process // inferred from electronic annotation	0005764 // lysosome // inferred from electronic annotation	0003824 // catalytic activity // inferred from electronic annotation /// 0004553 // hydrolase activity, hydrolyzing O-glycosyl compounds // inferred from electronic annotation /// 0004567 // beta-mannosidase activity // traceable author statement /// 0004567 // beta-mannosidase activity // inferred from electronic annotation /// 0016787 // hydrolase activity // inferred from electronic annotation…	chr4:103771695-103901183 (-) // 98.61 // q24
208785_s_at	1.63837	up	MAP1LC3B	81631	0006914 // autophagy // inferred from electronic annotation /// 0019941 // modification-dependent protein catabolic process // inferred from electronic annotation	0005622 // intracellular // inferred from direct assay /// 0005737 // cytoplasm // inferred from electronic annotation /// 0005776 // autophagic vacuole // inferred from sequence or structural similarity /// 0005874 // microtubule // inferred from electronic annotation /// 0012505 // endomembrane system // inferred from electronic annotation /// 0016020 // membrane // inferred from electronic ann…	0005515 // protein binding // inferred from physical interaction	chr16:85983442-85995881 (+) // 94.02 // q24.2
213177_at	7.16194	up	MAPK8IP3	23162	0016192 // vesicle-mediated transport // inferred from sequence or structural similarity /// 0046328 // regulation of JNK cascade // inferred from sequence or structural similarity	0000139 // Golgi membrane // inferred from sequence or structural similarity /// 0005737 // cytoplasm // inferred from electronic annotation	0005078 // MAP-kinase scaffold activity // inferred from sequence or structural similarity /// 0019894 // kinesin binding // inferred from sequence or structural similarity /// 0019901 // protein kinase binding // inferred from sequence or structural similarity	chr16:1734040-1760316 (+) // 98.06 // p13.3
202787_s_at	2.92854	up	MAPKAPK3	7867	0006468 // protein amino acid phosphorylation // inferred from electronic annotation /// 0006950 // response to stress // traceable author statement /// 0007165 // signal transduction // traceable author statement /// 0007242 // intracellular signaling cascade // not recorded /// 0007265 // Ras protein signal transduction // not recorded	0005634 // nucleus // traceable author statement /// 0005634 // nucleus // inferred from electronic annotation /// 0005737 // cytoplasm // inferred from electronic annotation /// 0005829 // cytosol // not recorded	0000166 // nucleotide binding // inferred from electronic annotation /// 0004672 // protein kinase activity // inferred from electronic annotation /// 0004674 // protein serine/threonine kinase activity // inferred from electronic annotation /// 0004708 // MAP kinase kinase activity // traceable author statement /// 0005524 // ATP binding // inferred from electronic annotation /// 0016301 // kina…	chr3:50629978-50660601 (+) // 99.46 // p21.31
206905_s_at	6.88944	up	MATN1	4146	0006461 // protein complex assembly // traceable author statement	0005578 // proteinaceous extracellular matrix // traceable author statement /// 0005578 // proteinaceous extracellular matrix // inferred from electronic annotation	0005201 // extracellular matrix structural constituent // traceable author statement /// 0005515 // protein binding // inferred from electronic annotation	chr1:30958582-30969474 (-) // 97.56 // p35.2
210136_at	1.57368	up	MBP	4155	0006955 // immune response // traceable author statement /// 0007268 // synaptic transmission // traceable author statement /// 0007417 // central nervous system development // traceable author statement /// 0008366 // axon ensheathment // traceable author statement /// 0042552 // myelination // inferred from electronic annotation	0005886 // plasma membrane // inferred from electronic annotation /// 0016020 // membrane // inferred from electronic annotation /// 0033269 // internode region of axon // inferred from electronic annotation /// 0042995 // cell projection // inferred from electronic annotation /// 0043025 // cell soma // inferred from electronic annotation /// 0043209 // myelin sheath // inferred from electronic …	0019911 // structural constituent of myelin sheath // inferred from electronic annotation	chr18:72857109-72973727 (-) // 98.79 // q23
210869_s_at	2.46964	up	MCAM	4162	0007155 // cell adhesion // traceable author statement /// 0007155 // cell adhesion // inferred from electronic annotation /// 0009653 // anatomical structure morphogenesis // traceable author statement	0005634 // nucleus // inferred from direct assay /// 0005737 // cytoplasm // inferred from direct assay /// 0005794 // Golgi apparatus // inferred from direct assay /// 0005886 // plasma membrane // non-traceable author statement /// 0005886 // plasma membrane // inferred from direct assay /// 0016020 // membrane // inferred from electronic annotation /// 0016021 // integral to membrane // inferr…	0005515 // protein binding // inferred from electronic annotation	chr11:118684906-118693028 (-) // 86.44 // q23.3
222037_at	1.99449	up	MCM4	4173	0006260 // DNA replication // not recorded /// 0006260 // DNA replication // non-traceable author statement /// 0006260 // DNA replication // inferred from electronic annotation /// 0006268 // DNA unwinding during replication // inferred from electronic annotation /// 0006270 // DNA replication initiation // inferred from electronic annotation /// 0006350 // transcription // inferred from electro…	0005634 // nucleus // non-traceable author statement /// 0005634 // nucleus // inferred from electronic annotation /// 0005634 // nucleus // inferred from direct assay /// 0005654 // nucleoplasm // not recorded /// 0005730 // nucleolus // inferred from direct assay	0000166 // nucleotide binding // inferred from electronic annotation /// 0003677 // DNA binding // inferred from electronic annotation /// 0003678 // DNA helicase activity // inferred from electronic annotation /// 0003697 // single-stranded DNA binding // inferred from electronic annotation /// 0005515 // protein binding // inferred from physical interaction /// 0005515 // protein binding // inf…	chr8:49052283-49053270 (+) // 56.27 // q11.21
210983_s_at	1.71147	up	MCM7	4176	0006260 // DNA replication // not recorded /// 0006260 // DNA replication // traceable author statement /// 0006260 // DNA replication // inferred from electronic annotation /// 0006268 // DNA unwinding during replication // inferred from electronic annotation /// 0006270 // DNA replication initiation // inferred from electronic annotation /// 0006350 // transcription // inferred from electronic …	0000785 // chromatin // traceable author statement /// 0005634 // nucleus // inferred from electronic annotation /// 0005634 // nucleus // inferred from direct assay /// 0005654 // nucleoplasm // not recorded /// 0005737 // cytoplasm // inferred from direct assay /// 0042555 // MCM complex // inferred from mutant phenotype	0000166 // nucleotide binding // inferred from electronic annotation /// 0003677 // DNA binding // traceable author statement /// 0003677 // DNA binding // inferred from electronic annotation /// 0003678 // DNA helicase activity // inferred from electronic annotation /// 0003697 // single-stranded DNA binding // inferred from electronic annotation /// 0005515 // protein binding // inferred from p…	chr7:99528854-99535296 (-) // 96.03 // q22.1
205386_s_at	1.84395	up	MDM2	4193	0000122 // negative regulation of transcription from RNA polymerase II promoter // inferred from direct assay /// 0000122 // negative regulation of transcription from RNA polymerase II promoter // inferred from sequence or structural similarity /// 0006461 // protein complex assembly // inferred from direct assay /// 0007089 // traversing start control point of mitotic cell cycle // inferred from…	0005622 // intracellular // inferred from electronic annotation /// 0005626 // insoluble fraction // inferred from direct assay /// 0005634 // nucleus // inferred from electronic annotation /// 0005654 // nucleoplasm // not recorded /// 0005654 // nucleoplasm // inferred from direct assay /// 0005730 // nucleolus // inferred from direct assay /// 0005730 // nucleolus // inferred from electronic a…	0002039 // p53 binding // inferred from electronic annotation /// 0004842 // ubiquitin-protein ligase activity // inferred from direct assay /// 0004842 // ubiquitin-protein ligase activity // inferred from electronic annotation /// 0005515 // protein binding // inferred from electronic annotation /// 0005515 // protein binding // inferred from physical interaction /// 0008270 // zinc ion binding…	chr12:67488237-67520481 (+) // 87.73 // q15
221418_s_at	2.08146	up	MED16	10025	0006350 // transcription // inferred from electronic annotation /// 0006355 // regulation of transcription, DNA-dependent // inferred from electronic annotation /// 0006357 // regulation of transcription from RNA polymerase II promoter // non-traceable author statement /// 0006366 // transcription from RNA polymerase II promoter // traceable author statement /// 0006367 // transcription initiatio…	0000119 // mediator complex // inferred from direct assay /// 0005634 // nucleus // non-traceable author statement /// 0005634 // nucleus // inferred from electronic annotation	0003712 // transcription cofactor activity // inferred from direct assay /// 0003713 // transcription coactivator activity // traceable author statement /// 0004872 // receptor activity // inferred from direct assay /// 0016563 // transcription activator activity // inferred from direct assay /// 0030375 // thyroid hormone receptor coactivator activity // inferred from direct assay /// 0042809 //…	chr19:819100-842131 (-) // 99.77 // p13.3
203003_at	1.87605	up	MEF2D	4209	0001649 // osteoblast differentiation // inferred from electronic annotation /// 0001958 // endochondral ossification // inferred from electronic annotation /// 0002062 // chondrocyte differentiation // inferred from electronic annotation /// 0006350 // transcription // inferred from electronic annotation /// 0006355 // regulation of transcription, DNA-dependent // inferred from electronic annota…	0005634 // nucleus // inferred from electronic annotation /// 0005634 // nucleus // inferred from direct assay /// 0005730 // nucleolus // inferred from direct assay /// 0005737 // cytoplasm // inferred from direct assay /// 0043231 // intracellular membrane-bounded organelle // inferred from direct assay	0003677 // DNA binding // inferred from electronic annotation /// 0003700 // transcription factor activity // non-traceable author statement /// 0003700 // transcription factor activity // inferred from electronic annotation /// 0016563 // transcription activator activity // inferred from electronic annotation /// 0043565 // sequence-specific DNA binding // inferred from electronic annotation	chr1:154702047-154737229 (-) // 93.19 // q22
211599_x_at	1.73187	up	MET	4233	0000187 // activation of MAPK activity // inferred from electronic annotation /// 0001764 // neuron migration // inferred from electronic annotation /// 0006468 // protein amino acid phosphorylation // inferred from electronic annotation /// 0007165 // signal transduction // traceable author statement /// 0007166 // cell surface receptor linked signal transduction // non-traceable author statemen…	0005624 // membrane fraction // inferred from electronic annotation /// 0005887 // integral to plasma membrane // traceable author statement /// 0009925 // basal plasma membrane // inferred from direct assay /// 0016020 // membrane // inferred from electronic annotation /// 0016021 // integral to membrane // inferred from electronic annotation /// 0016021 // integral to membrane // non-traceable …	0000166 // nucleotide binding // inferred from electronic annotation /// 0004672 // protein kinase activity // inferred from electronic annotation /// 0004713 // protein tyrosine kinase activity // inferred from electronic annotation /// 0004713 // protein tyrosine kinase activity // non-traceable author statement /// 0004714 // transmembrane receptor protein tyrosine kinase activity // inferred …	chr7:116202166-116223602 (+) // 66.22 // q31.2
220043_s_at	2.37183	up	MFI2	4241	0006810 // transport // inferred from electronic annotation /// 0006811 // ion transport // inferred from electronic annotation /// 0006826 // iron ion transport // inferred from electronic annotation /// 0006879 // cellular iron ion homeostasis // inferred from electronic annotation	0005576 // extracellular region // inferred from electronic annotation /// 0005886 // plasma membrane // inferred from electronic annotation /// 0005887 // integral to plasma membrane // traceable author statement /// 0016020 // membrane // inferred from electronic annotation /// 0031225 // anchored to membrane // inferred from electronic annotation	0005506 // iron ion binding // inferred from electronic annotation /// 0005506 // iron ion binding // traceable author statement /// 0008199 // ferric iron binding // inferred from electronic annotation /// 0008270 // zinc ion binding // inferred from electronic annotation /// 0046872 // metal ion binding // inferred from electronic annotation	chr3:198214552-198241030 (-) // 96.16 // q29
220698_at	5.59837	up	MGC4294	79160				chr20:56643232-56644195 (+) // 77.4 // q13.32
218883_s_at	1.70186	up	MLF1IP	79682	0006350 // transcription // inferred from electronic annotation /// 0006355 // regulation of transcription, DNA-dependent // inferred from electronic annotation /// 0007165 // signal transduction // inferred from electronic annotation /// 0044419 // interspecies interaction between organisms // inferred from electronic annotation	0000777 // condensed chromosome kinetochore // inferred from electronic annotation /// 0005634 // nucleus // inferred from electronic annotation /// 0005694 // chromosome // inferred from electronic annotation /// 0005737 // cytoplasm // inferred from electronic annotation	0003700 // transcription factor activity // inferred from electronic annotation /// 0004871 // signal transducer activity // inferred from electronic annotation /// 0005515 // protein binding // inferred from electronic annotation	chr4:185853151-185887158 (-) // 95.75 // q35.1
203435_s_at	2.43772	up	MME	4311	0006508 // proteolysis // traceable author statement /// 0006508 // proteolysis // inferred from electronic annotation /// 0007267 // cell-cell signaling // traceable author statement	0005886 // plasma membrane // traceable author statement /// 0005886 // plasma membrane // inferred from electronic annotation /// 0005887 // integral to plasma membrane // traceable author statement /// 0016020 // membrane // inferred from electronic annotation /// 0016021 // integral to membrane // inferred from electronic annotation	0004222 // metalloendopeptidase activity // inferred from electronic annotation /// 0005515 // protein binding // inferred from physical interaction /// 0008233 // peptidase activity // inferred from electronic annotation /// 0008237 // metallopeptidase activity // inferred from electronic annotation /// 0008237 // metallopeptidase activity // traceable author statement /// 0008270 // zinc ion bi…	chr3:156280327-156384186 (+) // 87.59 // q25.2
219909_at	2.12691	up	MMP28	79148	0006508 // proteolysis // non-traceable author statement /// 0006508 // proteolysis // inferred from electronic annotation /// 0008152 // metabolic process // inferred from electronic annotation	0005576 // extracellular region // inferred from electronic annotation /// 0005578 // proteinaceous extracellular matrix // non-traceable author statement /// 0005578 // proteinaceous extracellular matrix // inferred from electronic annotation	0004222 // metalloendopeptidase activity // traceable author statement /// 0004222 // metalloendopeptidase activity // inferred from electronic annotation /// 0005509 // calcium ion binding // inferred from electronic annotation /// 0008233 // peptidase activity // inferred from electronic annotation /// 0008237 // metallopeptidase activity // inferred from electronic annotation /// 0008270 // zi…	chr17:31117005-31146750 (-) // 98.39 // q12
203936_s_at	2.05661	up	MMP9	4318	0001501 // skeletal system development // inferred from electronic annotation /// 0006508 // proteolysis // inferred from direct assay /// 0006508 // proteolysis // inferred from electronic annotation /// 0008152 // metabolic process // inferred from electronic annotation /// 0030198 // extracellular matrix organization // inferred from electronic annotation /// 0030225 // macrophage differentiat…	0005576 // extracellular region // inferred from electronic annotation /// 0005578 // proteinaceous extracellular matrix // inferred from electronic annotation /// 0005615 // extracellular space // inferred from direct assay	0004222 // metalloendopeptidase activity // inferred from direct assay /// 0004222 // metalloendopeptidase activity // inferred from electronic annotation /// 0005509 // calcium ion binding // inferred from electronic annotation /// 0005515 // protein binding // inferred from physical interaction /// 0005518 // collagen binding // traceable author statement /// 0008233 // peptidase activity // in…	chr20:44070953-44078606 (+) // 99.91 // q13.12
205330_at	7.46219	up	MN1	4330	0007049 // cell cycle // inferred from electronic annotation /// 0045786 // negative regulation of cell cycle // inferred from electronic annotation	0005634 // nucleus // inferred from direct assay /// 0043231 // intracellular membrane-bounded organelle // inferred from direct assay		chr22:26474265-26527486 (-) // 95.36 // q12.1
219038_at	2.75727	up	MORC4	79710			0005524 // ATP binding // inferred from electronic annotation /// 0008270 // zinc ion binding // inferred from electronic annotation /// 0046872 // metal ion binding // inferred from electronic annotation	chrX:106070621-106086864 (-) // 91.92 // q22.3
204885_s_at	2.64598	up	MSLN	10232	0007155 // cell adhesion // non-traceable author statement /// 0007155 // cell adhesion // inferred from electronic annotation	0005576 // extracellular region // inferred from electronic annotation /// 0005794 // Golgi apparatus // inferred from electronic annotation /// 0005886 // plasma membrane // inferred from electronic annotation /// 0016020 // membrane // inferred from electronic annotation /// 0016020 // membrane // non-traceable author statement /// 0031225 // anchored to membrane // inferred from electronic ann…	0005515 // protein binding // inferred from electronic annotation /// 0042605 // peptide antigen binding // inferred from physical interaction	chr16:752672-758866 (+) // 96.26 // p13.3
210297_s_at	2.36309	up	MSMB	4477		0005576 // extracellular region // inferred from electronic annotation /// 0005615 // extracellular space // traceable author statement /// 0005634 // nucleus // traceable author statement		chr10:51225735-51232517 (+) // 86.94 // q11.23
204745_x_at	1.76088	up	MT1G	4495			0005507 // copper ion binding // inferred from electronic annotation /// 0005515 // protein binding // inferred from physical interaction /// 0008270 // zinc ion binding // inferred from electronic annotation /// 0046870 // cadmium ion binding // inferred from electronic annotation /// 0046872 // metal ion binding // inferred from electronic annotation	chr16:55258153-55259478 (-) // 99.24 // q13
203433_at	2.31804	up	MTHFS	10588	0009396 // folic acid and derivative biosynthetic process // inferred from electronic annotation /// 0015942 // formate metabolic process // non-traceable author statement	0005737 // cytoplasm // inferred from electronic annotation /// 0005829 // cytosol // non-traceable author statement	0000287 // magnesium ion binding // inferred from electronic annotation /// 0005524 // ATP binding // inferred from electronic annotation /// 0005542 // folic acid binding // inferred from electronic annotation /// 0016874 // ligase activity // inferred from electronic annotation /// 0030272 // 5-formyltetrahydrofolate cyclo-ligase activity // non-traceable author statement /// 0030272 // 5-formy…	chr15:77924374-77976398 (-) // 99.88 // q25.1
215793_at	7.74731	up	MTMR7	9108	0006470 // protein amino acid dephosphorylation // traceable author statement /// 0016311 // dephosphorylation // inferred from electronic annotation	0005624 // membrane fraction // inferred from electronic annotation /// 0005634 // nucleus // inferred from direct assay /// 0005737 // cytoplasm // inferred from electronic annotation /// 0005829 // cytosol // inferred from electronic annotation	0004437 // inositol or phosphatidylinositol phosphatase activity // inferred from electronic annotation /// 0004725 // protein tyrosine phosphatase activity // traceable author statement /// 0004725 // protein tyrosine phosphatase activity // inferred from electronic annotation /// 0005515 // protein binding // inferred from electronic annotation /// 0016787 // hydrolase activity // inferred from…	chr8:17203534-17250940 (-) // 98.49 // p22
217187_at	1.73629	up	MUC5AC	4586	0006915 // apoptosis // inferred from electronic annotation /// 0006917 // induction of apoptosis // inferred from electronic annotation /// 0007155 // cell adhesion // non-traceable author statement /// 0007586 // digestion // non-traceable author statement /// 0008285 // negative regulation of cell proliferation // inferred from electronic annotation /// 0030336 // negative regulation of cell m…	0005576 // extracellular region // inferred from electronic annotation /// 0043205 // fibril // inferred from direct assay	0005201 // extracellular matrix structural constituent // traceable author statement /// 0005515 // protein binding // inferred from electronic annotation /// 0030197 // extracellular matrix constituent, lubricant activity // non-traceable author statement	chr11:1169369-1169664 (+) // 34.23 // p15.5
203027_s_at	4.63833	up	MVD	4597	0006694 // steroid biosynthetic process // inferred from electronic annotation /// 0006695 // cholesterol biosynthetic process // inferred from electronic annotation /// 0008299 // isoprenoid biosynthetic process // inferred from electronic annotation /// 0008610 // lipid biosynthetic process // inferred from electronic annotation /// 0016126 // sterol biosynthetic process // inferred from electr…	0005782 // peroxisomal matrix // inferred from electronic annotation /// 0005829 // cytosol // not recorded /// 0005829 // cytosol // inferred from electronic annotation	0000166 // nucleotide binding // inferred from electronic annotation /// 0004163 // diphosphomevalonate decarboxylase activity // not recorded /// 0004163 // diphosphomevalonate decarboxylase activity // traceable author statement /// 0004163 // diphosphomevalonate decarboxylase activity // inferred from electronic annotation /// 0005524 // ATP binding // inferred from electronic annotation /// 0…	chr16:87245849-87257019 (-) // 96.8 // q24.3
214087_s_at	2.61707	up	MYBPC1	4604	0006936 // muscle contraction // inferred from electronic annotation /// 0006941 // striated muscle contraction // inferred from electronic annotation /// 0007155 // cell adhesion // inferred from electronic annotation	0005737 // cytoplasm // inferred from direct assay /// 0005863 // striated muscle thick filament // inferred from electronic annotation /// 0030016 // myofibril // inferred from sequence or structural similarity	0003779 // actin binding // inferred from electronic annotation /// 0005515 // protein binding // inferred from electronic annotation /// 0008307 // structural constituent of muscle // traceable author statement /// 0031432 // titin binding // inferred from sequence or structural similarity	chr12:100593285-100603778 (+) // 97.63 // q23.2
201495_x_at	2.25874	up	MYH11	4629	0006939 // smooth muscle contraction // inferred from sequence or structural similarity /// 0006941 // striated muscle contraction // inferred from electronic annotation /// 0030241 // muscle thick filament assembly // inferred from sequence or structural similarity /// 0048251 // elastic fiber assembly // inferred from mutant phenotype /// 0048739 // cardiac muscle fiber development // inferred …	0001725 // stress fiber // inferred from electronic annotation /// 0005859 // muscle myosin complex // inferred from electronic annotation /// 0005859 // muscle myosin complex // traceable author statement /// 0005863 // striated muscle thick filament // inferred from electronic annotation /// 0016459 // myosin complex // inferred from electronic annotation /// 0030485 // smooth muscle contractil…	0000166 // nucleotide binding // inferred from electronic annotation /// 0003774 // motor activity // inferred from electronic annotation /// 0003779 // actin binding // inferred from electronic annotation /// 0005516 // calmodulin binding // inferred from electronic annotation /// 0005524 // ATP binding // inferred from electronic annotation /// 0008307 // structural constituent of muscle // inf…	chr16:15704489-15858369 (-) // 94.57 // p13.11
206717_at	1.95092	up	MYH8	4626	0006936 // muscle contraction // non-traceable author statement /// 0006941 // striated muscle contraction // inferred from electronic annotation	0005737 // cytoplasm // inferred from electronic annotation /// 0005859 // muscle myosin complex // non-traceable author statement /// 0005859 // muscle myosin complex // traceable author statement /// 0005863 // striated muscle thick filament // inferred from electronic annotation /// 0016459 // myosin complex // inferred from electronic annotation	0000166 // nucleotide binding // inferred from electronic annotation /// 0003774 // motor activity // inferred from electronic annotation /// 0003779 // actin binding // inferred from electronic annotation /// 0005516 // calmodulin binding // inferred from electronic annotation /// 0005524 // ATP binding // inferred from electronic annotation /// 0008307 // structural constituent of muscle // non…	chr17:10234366-10265747 (-) // 99.83 // p13.1
214496_x_at	1.69621	up	MYST4	23522	0006334 // nucleosome assembly // non-traceable author statement /// 0006334 // nucleosome assembly // inferred from electronic annotation /// 0006350 // transcription // inferred from electronic annotation /// 0006355 // regulation of transcription, DNA-dependent // non-traceable author statement /// 0006355 // regulation of transcription, DNA-dependent // inferred from electronic annotation ///…	0000786 // nucleosome // non-traceable author statement /// 0000786 // nucleosome // inferred from electronic annotation /// 0005634 // nucleus // traceable author statement /// 0005634 // nucleus // inferred from direct assay /// 0005634 // nucleus // inferred from electronic annotation /// 0005634 // nucleus // non-traceable author statement	0003677 // DNA binding // inferred from electronic annotation /// 0003677 // DNA binding // non-traceable author statement /// 0004402 // histone acetyltransferase activity // inferred from direct assay /// 0004402 // histone acetyltransferase activity // inferred from electronic annotation /// 0005515 // protein binding // inferred from electronic annotation /// 0005515 // protein binding // inf…	chr10:76272362-76460954 (+) // 94.01 // q22.2
212789_at	1.73448	up	NCAPD3	23310	0007049 // cell cycle // inferred from electronic annotation /// 0007067 // mitosis // inferred from electronic annotation /// 0007076 // mitotic chromosome condensation // inferred from direct assay /// 0007076 // mitotic chromosome condensation // inferred from electronic annotation /// 0051301 // cell division // inferred from electronic annotation	0000799 // nuclear condensin complex // inferred from direct assay /// 0005634 // nucleus // inferred from electronic annotation	0005488 // binding // inferred from electronic annotation	chr11:133527549-133599078 (-) // 98.79 // q25
212949_at	1.64394	up	NCAPH	23397	0000278 // mitotic cell cycle // inferred from electronic annotation /// 0007049 // cell cycle // inferred from electronic annotation /// 0007067 // mitosis // inferred from electronic annotation /// 0007076 // mitotic chromosome condensation // inferred from direct assay /// 0007076 // mitotic chromosome condensation // inferred from electronic annotation /// 0051301 // cell division // inferred…	0000796 // condensin complex // inferred from direct assay /// 0005634 // nucleus // inferred from electronic annotation /// 0005737 // cytoplasm // inferred from electronic annotation /// 0005737 // cytoplasm // inferred from direct assay /// 0005856 // cytoskeleton // inferred from direct assay		chr2:96365230-96403299 (+) // 97.37 // q11.2
218697_at	1.77725	up	NCKIPSD	51517	0006607 // NLS-bearing substrate import into nucleus // traceable author statement /// 0007010 // cytoskeleton organization // non-traceable author statement /// 0007165 // signal transduction // traceable author statement	0005634 // nucleus // inferred from electronic annotation /// 0005882 // intermediate filament // non-traceable author statement	0005515 // protein binding // inferred from physical interaction /// 0008092 // cytoskeletal protein binding // non-traceable author statement /// 0017124 // SH3 domain binding // inferred from electronic annotation	chr3:48686283-48698338 (-) // 97.88 // p21.31
215605_at	2.01763	up	NCOA2	10499	0000122 // negative regulation of transcription from RNA polymerase II promoter // inferred from electronic annotation /// 0006350 // transcription // inferred from electronic annotation /// 0006355 // regulation of transcription, DNA-dependent // non-traceable author statement /// 0006355 // regulation of transcription, DNA-dependent // inferred from electronic annotation /// 0007165 // signal t…	0005634 // nucleus // non-traceable author statement /// 0005634 // nucleus // inferred from electronic annotation /// 0005737 // cytoplasm // inferred from electronic annotation	0003713 // transcription coactivator activity // inferred from electronic annotation /// 0003713 // transcription coactivator activity // non-traceable author statement /// 0004871 // signal transducer activity // inferred from electronic annotation /// 0004872 // receptor activity // inferred from electronic annotation /// 0005102 // receptor binding // inferred from electronic annotation /// 00…	chr8:71236686-71238050 (-) // 60.3 // q13.3
207860_at	2.52094	up	NCR1	9437	0006968 // cellular defense response // traceable author statement /// 0007165 // signal transduction // traceable author statement /// 0030101 // natural killer cell activation // non-traceable author statement /// 0042269 // regulation of natural killer cell mediated cytotoxicity // traceable author statement	0005886 // plasma membrane // inferred from electronic annotation /// 0005887 // integral to plasma membrane // non-traceable author statement /// 0016020 // membrane // inferred from electronic annotation /// 0016021 // integral to membrane // inferred from electronic annotation /// 0016514 // SWI/SNF complex // inferred from sequence or structural similarity	0004872 // receptor activity // inferred from electronic annotation /// 0005057 // receptor signaling protein activity // traceable author statement /// 0005515 // protein binding // inferred from sequence or structural similarity	chr19:60109319-60119197 (+) // 93.53 // q13.42
217088_s_at	3.09808	up	NCR1	9437	0006968 // cellular defense response // traceable author statement /// 0007165 // signal transduction // traceable author statement /// 0030101 // natural killer cell activation // non-traceable author statement /// 0042269 // regulation of natural killer cell mediated cytotoxicity // traceable author statement	0005886 // plasma membrane // inferred from electronic annotation /// 0005887 // integral to plasma membrane // non-traceable author statement /// 0016020 // membrane // inferred from electronic annotation /// 0016021 // integral to membrane // inferred from electronic annotation /// 0016514 // SWI/SNF complex // inferred from sequence or structural similarity	0004872 // receptor activity // inferred from electronic annotation /// 0005057 // receptor signaling protein activity // traceable author statement /// 0005515 // protein binding // inferred from sequence or structural similarity	chr19:60109350-60116153 (+) // 100.0 // q13.42
203189_s_at	10.4057	up	NDUFS8	4728	0006120 // mitochondrial electron transport, NADH to ubiquinone // non-traceable author statement /// 0006810 // transport // inferred from electronic annotation /// 0006979 // response to oxidative stress // inferred from direct assay /// 0022900 // electron transport chain // inferred from electronic annotation /// 0032981 // mitochondrial respiratory chain complex I assembly // inferred from m…	0005739 // mitochondrion // inferred from direct assay /// 0005739 // mitochondrion // inferred from electronic annotation /// 0005747 // mitochondrial respiratory chain complex I // inferred from mutant phenotype /// 0005747 // mitochondrial respiratory chain complex I // non-traceable author statement /// 0070469 // respiratory chain // inferred from electronic annotation	0003954 // NADH dehydrogenase activity // inferred from mutant phenotype /// 0003954 // NADH dehydrogenase activity // inferred from electronic annotation /// 0005506 // iron ion binding // inferred from electronic annotation /// 0008137 // NADH dehydrogenase (ubiquinone) activity // inferred from mutant phenotype /// 0008137 // NADH dehydrogenase (ubiquinone) activity // non-traceable author sta…	chr11:67554684-67560690 (+) // 99.87 // q13.2
218407_x_at	1.8015	up	NENF	29937	0043410 // positive regulation of MAPKKK cascade // inferred from electronic annotation	0005576 // extracellular region // inferred from electronic annotation /// 0005615 // extracellular space // inferred from electronic annotation	0005506 // iron ion binding // inferred from electronic annotation /// 0008083 // growth factor activity // inferred from electronic annotation /// 0020037 // heme binding // inferred from electronic annotation /// 0046872 // metal ion binding // inferred from electronic annotation	chr1:210672851-210686101 (+) // 93.09 // q32.3
218678_at	2.35279	up	NES	10763	0007417 // central nervous system development // non-traceable author statement	0005856 // cytoskeleton // inferred from direct assay /// 0005882 // intermediate filament // non-traceable author statement /// 0005882 // intermediate filament // inferred from electronic annotation	0005198 // structural molecule activity // inferred from electronic annotation	chr1:154905181-154913823 (-) // 97.21 // q23.1
208497_x_at	5.40539	up	NEUROG1	4762	0006350 // transcription // inferred from electronic annotation /// 0006355 // regulation of transcription, DNA-dependent // inferred from electronic annotation /// 0006357 // regulation of transcription from RNA polymerase II promoter // traceable author statement /// 0007275 // multicellular organismal development // inferred from electronic annotation /// 0007399 // nervous system development …	0005634 // nucleus // inferred from electronic annotation	0003677 // DNA binding // inferred from electronic annotation /// 0003700 // transcription factor activity // traceable author statement /// 0030528 // transcription regulator activity // inferred from electronic annotation	chr5:134898565-134899279 (-) // 95.1 // q31.1
204325_s_at	4.70658	up	NF1	4763	0000165 // MAPKKK cascade // inferred from sequence or structural similarity /// 0001649 // osteoblast differentiation // inferred from sequence or structural similarity /// 0001656 // metanephros development // inferred from sequence or structural similarity /// 0001666 // response to hypoxia // inferred from sequence or structural similarity /// 0001889 // liver development // inferred from seq…	0005622 // intracellular // inferred from electronic annotation /// 0005634 // nucleus // inferred from sequence or structural similarity /// 0005737 // cytoplasm // inferred from sequence or structural similarity /// 0030424 // axon // inferred from direct assay /// 0030425 // dendrite // inferred from direct assay	0005096 // GTPase activator activity // inferred from electronic annotation /// 0005099 // Ras GTPase activator activity // inferred from direct assay /// 0005515 // protein binding // inferred from physical interaction	chr17:26446242-26725590 (+) // 98.09 // q11.2
205897_at	1.99623	up	NFATC4	4776	0006350 // transcription // inferred from electronic annotation /// 0006355 // regulation of transcription, DNA-dependent // inferred from electronic annotation /// 0006366 // transcription from RNA polymerase II promoter // traceable author statement /// 0006954 // inflammatory response // traceable author statement /// 0007507 // heart development // inferred from electronic annotation /// 0030…	0005634 // nucleus // inferred from electronic annotation /// 0005737 // cytoplasm // inferred from electronic annotation	0003677 // DNA binding // inferred from electronic annotation /// 0003700 // transcription factor activity // inferred from electronic annotation /// 0003713 // transcription coactivator activity // traceable author statement	chr14:23907245-23916781 (+) // 98.99 // q12
218946_at	1.63498	up	NFU1	27247	0016226 // iron-sulfur cluster assembly // inferred from direct assay /// 0016226 // iron-sulfur cluster assembly // inferred from electronic annotation	0005634 // nucleus // inferred from direct assay /// 0005737 // cytoplasm // inferred from electronic annotation /// 0005739 // mitochondrion // inferred from direct assay /// 0005739 // mitochondrion // inferred from electronic annotation /// 0005829 // cytosol // inferred from direct assay	0005506 // iron ion binding // inferred from direct assay /// 0005506 // iron ion binding // inferred from electronic annotation /// 0005515 // protein binding // inferred from physical interaction /// 0051536 // iron-sulfur cluster binding // inferred from electronic annotation /// 0051539 // 4 iron, 4 sulfur cluster binding // inferred from direct assay	chr2:69476770-69518052 (-) // 98.16 // p14
204114_at	2.82774	up	NID2	22795	0007155 // cell adhesion // traceable author statement /// 0007155 // cell adhesion // inferred from electronic annotation /// 0007160 // cell-matrix adhesion // inferred from electronic annotation /// 0008218 // bioluminescence // inferred from electronic annotation /// 0018298 // protein-chromophore linkage // inferred from electronic annotation	0005576 // extracellular region // inferred from electronic annotation /// 0005578 // proteinaceous extracellular matrix // inferred from electronic annotation /// 0005604 // basement membrane // traceable author statement /// 0005604 // basement membrane // inferred from electronic annotation /// 0016020 // membrane // inferred from electronic annotation	0005509 // calcium ion binding // inferred from electronic annotation /// 0005515 // protein binding // inferred from electronic annotation /// 0005515 // protein binding // inferred from physical interaction /// 0005518 // collagen binding // traceable author statement	chr14:51541277-51605462 (-) // 98.36 // q22.1
219594_at	2.07936	up	NINJ2	4815	0007155 // cell adhesion // inferred from electronic annotation /// 0007158 // neuron adhesion // traceable author statement /// 0007399 // nervous system development // traceable author statement /// 0042246 // tissue regeneration // inferred from electronic annotation	0005887 // integral to plasma membrane // traceable author statement /// 0016020 // membrane // inferred from electronic annotation /// 0016021 // integral to membrane // inferred from electronic annotation	0005515 // protein binding // inferred from electronic annotation	chr12:543723-642843 (-) // 97.79 // p13.33
201695_s_at	1.50292	up	NP	4860	0006139 // nucleobase, nucleoside, nucleotide and nucleic acid metabolic process // inferred from direct assay /// 0006139 // nucleobase, nucleoside, nucleotide and nucleic acid metabolic process // inferred from electronic annotation /// 0006148 // inosine catabolic process // inferred from direct assay /// 0006738 // nicotinamide riboside catabolic process // inferred from direct assay /// 0006…	0005622 // intracellular // inferred from direct assay /// 0005737 // cytoplasm // inferred from direct assay /// 0005829 // cytosol // not recorded	0001882 // nucleoside binding // inferred from direct assay /// 0002060 // purine binding // inferred from direct assay /// 0003824 // catalytic activity // inferred from electronic annotation /// 0004731 // purine-nucleoside phosphorylase activity // not recorded /// 0004731 // purine-nucleoside phosphorylase activity // inferred from direct assay /// 0004731 // purine-nucleoside phosphorylase a…	chr14:20007404-20015039 (+) // 97.11 // q11.2
211585_at	3.1893	up	NPAT	4863	0006350 // transcription // inferred from electronic annotation /// 0006355 // regulation of transcription, DNA-dependent // inferred from electronic annotation /// 0007049 // cell cycle // inferred from electronic annotation	0005634 // nucleus // inferred from electronic annotation		chr11:107537514-107598473 (-) // 91.25 // q22.3
221210_s_at	1.55488	up	NPL	80896	0005975 // carbohydrate metabolic process // inferred from electronic annotation /// 0008152 // metabolic process // inferred from electronic annotation	0005737 // cytoplasm // inferred from electronic annotation	0003824 // catalytic activity // inferred from electronic annotation /// 0008747 // N-acetylneuraminate lyase activity // inferred from electronic annotation /// 0016829 // lyase activity // inferred from electronic annotation	chr1:181030112-181065211 (+) // 98.26 // q25.3
217041_at	1.71844	up	NPTXR	23467		0005737 // cytoplasm // inferred from direct assay /// 0005886 // plasma membrane // inferred from direct assay /// 0016021 // integral to membrane // inferred from electronic annotation	0004872 // receptor activity // inferred from electronic annotation /// 0005509 // calcium ion binding // inferred from electronic annotation	chr22:37544410-37548857 (+) // 75.62 // q13.1
206410_at	2.56807	up	NR0B2	8431	0000122 // negative regulation of transcription from RNA polymerase II promoter // traceable author statement /// 0006350 // transcription // inferred from electronic annotation /// 0006355 // regulation of transcription, DNA-dependent // inferred from electronic annotation /// 0008203 // cholesterol metabolic process // traceable author statement	0005634 // nucleus // inferred from direct assay /// 0005634 // nucleus // inferred from electronic annotation	0003677 // DNA binding // inferred from electronic annotation /// 0003700 // transcription factor activity // inferred from electronic annotation /// 0003707 // steroid hormone receptor activity // inferred from electronic annotation /// 0003714 // transcription corepressor activity // traceable author statement /// 0004872 // receptor activity // inferred from electronic annotation /// 0004879 /…	chr1:27110565-27113047 (-) // 99.14 // p36.11
204760_s_at	1.92315	up	NR1D1 /// THRA	7067 /// 9572	0001502 // cartilage condensation // inferred from electronic annotation /// 0001503 // ossification // inferred from electronic annotation /// 0006350 // transcription // inferred from electronic annotation /// 0006351 // transcription, DNA-dependent // traceable author statement /// 0006355 // regulation of transcription, DNA-dependent // inferred from electronic annotation /// 0006366 // trans…	0005634 // nucleus // inferred from electronic annotation /// 0005634 // nucleus // traceable author statement /// 0005634 // nucleus // inferred by curator /// 0005737 // cytoplasm // inferred from electronic annotation /// 0005829 // cytosol // inferred from electronic annotation	0003677 // DNA binding // inferred from electronic annotation /// 0003700 // transcription factor activity // traceable author statement /// 0003700 // transcription factor activity // inferred from electronic annotation /// 0003700 // transcription factor activity // inferred from direct assay /// 0003707 // steroid hormone receptor activity // inferred from electronic annotation /// 0003707 // …	chr17:35502566-35510499 (-) // 98.19 // q21.1
204105_s_at	3.99684	up	NRCAM	4897	0001764 // neuron migration // non-traceable author statement /// 0007155 // cell adhesion // inferred from electronic annotation /// 0007409 // axonogenesis // non-traceable author statement /// 0007413 // axonal fasciculation // non-traceable author statement /// 0007416 // synaptogenesis // traceable author statement /// 0007417 // central nervous system development // non-traceable author sta…	0005886 // plasma membrane // inferred from electronic annotation /// 0005887 // integral to plasma membrane // non-traceable author statement /// 0009897 // external side of plasma membrane // non-traceable author statement /// 0016020 // membrane // inferred from electronic annotation /// 0016021 // integral to membrane // inferred from electronic annotation /// 0043005 // neuron projection // …	0005515 // protein binding // non-traceable author statement /// 0005515 // protein binding // inferred from electronic annotation /// 0030506 // ankyrin binding // inferred from direct assay	chr7:107575329-107884006 (-) // 99.89 // q31.1
218625_at	1.70033	up	NRN1	51299		0005886 // plasma membrane // inferred from electronic annotation /// 0016020 // membrane // inferred from electronic annotation /// 0031225 // anchored to membrane // inferred from electronic annotation		chr6:5943233-5952149 (-) // 92.57 // p25.1
222020_s_at	3.40547	up	NTM	50863	0007155 // cell adhesion // non-traceable author statement /// 0007155 // cell adhesion // inferred from electronic annotation /// 0008038 // neuron recognition // traceable author statement	0005886 // plasma membrane // inferred from electronic annotation /// 0016020 // membrane // inferred from electronic annotation /// 0031225 // anchored to membrane // inferred from electronic annotation	0005515 // protein binding // inferred from electronic annotation	chr11:131586871-131710946 (+) // 99.68 // q25
215818_at	7.79452	up	NUDT7	283927	0009132 // nucleoside diphosphate metabolic process // inferred from electronic annotation	0005777 // peroxisome // inferred from electronic annotation	0000287 // magnesium ion binding // inferred from electronic annotation /// 0016787 // hydrolase activity // inferred from electronic annotation /// 0016818 // hydrolase activity, acting on acid anhydrides, in phosphorus-containing anhydrides // inferred from electronic annotation /// 0030145 // manganese ion binding // inferred from electronic annotation	chr16:76313957-76318118 (-) // 27.01 // q23.1
221991_at	1.52156	up	NXPH3	11248	0007218 // neuropeptide signaling pathway // non-traceable author statement	0005576 // extracellular region // non-traceable author statement /// 0005576 // extracellular region // inferred from electronic annotation	0005102 // receptor binding // inferred from electronic annotation /// 0005515 // protein binding // inferred from physical interaction	chr17:45010955-45016188 (+) // 89.49 // q21.33
219582_at	1.87902	up	OGFRL1	79627		0016020 // membrane // inferred from electronic annotation	0004872 // receptor activity // inferred from electronic annotation	chr6:72062782-72068692 (+) // 98.52 // q13
220594_at	1.56907	up	OGT	8473	0006493 // protein amino acid O-linked glycosylation // traceable author statement /// 0007165 // signal transduction // traceable author statement /// 0007584 // response to nutrient // traceable author statement	0005634 // nucleus // traceable author statement /// 0005634 // nucleus // inferred from electronic annotation /// 0005737 // cytoplasm // inferred from electronic annotation /// 0005829 // cytosol // traceable author statement	0005488 // binding // inferred from electronic annotation /// 0005515 // protein binding // inferred from physical interaction /// 0008375 // acetylglucosaminyltransferase activity // traceable author statement /// 0016740 // transferase activity // inferred from electronic annotation /// 0016757 // transferase activity, transferring glycosyl groups // inferred from electronic annotation	chrX:70669678-70682425 (+) // 91.83 // q13.1
205907_s_at	8.37545	up	OMD	4958	0007155 // cell adhesion // inferred from electronic annotation	0005576 // extracellular region // inferred from electronic annotation /// 0005578 // proteinaceous extracellular matrix // inferred from electronic annotation	0005515 // protein binding // inferred from electronic annotation	chr9:94216233-94226523 (-) // 99.56 // q22.31
202074_s_at	1.73772	up	OPTN	10133	0000042 // protein targeting to Golgi // inferred from mutant phenotype /// 0007030 // Golgi organization // inferred from mutant phenotype /// 0007165 // signal transduction // traceable author statement /// 0008219 // cell death // traceable author statement /// 0043001 // Golgi to plasma membrane protein transport // inferred from mutant phenotype	0005737 // cytoplasm // traceable author statement /// 0005737 // cytoplasm // inferred from direct assay /// 0005737 // cytoplasm // inferred from electronic annotation /// 0005794 // Golgi apparatus // inferred from direct assay /// 0005794 // Golgi apparatus // inferred from electronic annotation	0008022 // protein C-terminus binding // inferred from physical interaction	chr10:13182215-13218926 (+) // 98.46 // p13
208520_at	3.35106	up	OR10H3	26532	0007165 // signal transduction // inferred from electronic annotation /// 0007186 // G-protein coupled receptor protein signaling pathway // inferred from electronic annotation /// 0007608 // sensory perception of smell // inferred from electronic annotation /// 0050896 // response to stimulus // inferred from electronic annotation	0005886 // plasma membrane // inferred from electronic annotation /// 0016020 // membrane // inferred from electronic annotation /// 0016021 // integral to membrane // inferred from electronic annotation	0004871 // signal transducer activity // inferred from electronic annotation /// 0004872 // receptor activity // inferred from electronic annotation /// 0004930 // G-protein coupled receptor activity // inferred from electronic annotation /// 0004984 // olfactory receptor activity // inferred from electronic annotation	chr19:15713202-15714153 (+) // 100.0 // p13.12 /// chr19:15920817-15921745 (+) // 91.69 // p13.12
221344_at	1.55061	up	OR12D2	26529	0007165 // signal transduction // inferred from electronic annotation /// 0007186 // G-protein coupled receptor protein signaling pathway // inferred from electronic annotation /// 0007608 // sensory perception of smell // inferred from electronic annotation /// 0050896 // response to stimulus // inferred from electronic annotation	0005886 // plasma membrane // inferred from electronic annotation /// 0016020 // membrane // inferred from electronic annotation /// 0016021 // integral to membrane // inferred from electronic annotation	0004871 // signal transducer activity // inferred from electronic annotation /// 0004872 // receptor activity // inferred from electronic annotation /// 0004930 // G-protein coupled receptor activity // inferred from electronic annotation /// 0004984 // olfactory receptor activity // inferred from electronic annotation	chr6:29472455-29473379 (+) // 99.89 // p22.1 /// chr6_cox_hap1:819773-820697 (+) // 100.0 //
222290_at	9.09112	up	OR2A20P /// OR2A5 /// OR2A9P	393046 /// 401428 /// 441295	0007165 // signal transduction // inferred from electronic annotation /// 0007186 // G-protein coupled receptor protein signaling pathway // inferred from electronic annotation /// 0007608 // sensory perception of smell // inferred from electronic annotation /// 0050896 // response to stimulus // inferred from electronic annotation	0005886 // plasma membrane // inferred from electronic annotation /// 0016021 // integral to membrane // inferred from electronic annotation	0004872 // receptor activity // inferred from electronic annotation /// 0004984 // olfactory receptor activity // inferred from electronic annotation	chr7:143628303-143628958 (+) // 42.42 // q35 /// chr7:143578069-143578724 (-) // 42.42 // q35
208526_at	3.49376	up	OR2F1	26211	0007165 // signal transduction // non-traceable author statement /// 0007165 // signal transduction // inferred from electronic annotation /// 0007186 // G-protein coupled receptor protein signaling pathway // inferred from electronic annotation /// 0007608 // sensory perception of smell // inferred from electronic annotation /// 0050896 // response to stimulus // inferred from electronic annotat…	0005886 // plasma membrane // inferred from electronic annotation /// 0016020 // membrane // inferred from electronic annotation /// 0016021 // integral to membrane // inferred from electronic annotation	0004871 // signal transducer activity // inferred from electronic annotation /// 0004872 // receptor activity // inferred from electronic annotation /// 0004930 // G-protein coupled receptor activity // inferred from electronic annotation /// 0004984 // olfactory receptor activity // inferred from electronic annotation	chr7:143287996-143288950 (+) // 99.9 // q35 /// chr7:143263266-143264212 (+) // 91.19 // q35
221237_s_at	3.25232	up	OSBP2	23762	0006810 // transport // inferred from electronic annotation /// 0006869 // lipid transport // inferred from electronic annotation /// 0008202 // steroid metabolic process // inferred from electronic annotation	0016020 // membrane // inferred from electronic annotation		chr22:29420792-29632357 (+) // 97.96 // q12.2
211412_at	6.57011	up	PADI4	23569	0006350 // transcription // inferred from electronic annotation /// 0006355 // regulation of transcription, DNA-dependent // inferred from electronic annotation /// 0006464 // protein modification process // traceable author statement /// 0006464 // protein modification process // inferred from electronic annotation /// 0016568 // chromatin modification // inferred from electronic annotation /// …	0005634 // nucleus // inferred from electronic annotation /// 0005737 // cytoplasm // inferred from electronic annotation	0004668 // protein-arginine deiminase activity // traceable author statement /// 0004668 // protein-arginine deiminase activity // inferred from electronic annotation /// 0005509 // calcium ion binding // inferred from electronic annotation /// 0016787 // hydrolase activity // inferred from electronic annotation /// 0046872 // metal ion binding // inferred from electronic annotation	chr1:17507276-17533878 (+) // 52.4 // p36.13
213990_s_at	3.47124	up	PAK7	57144	0006468 // protein amino acid phosphorylation // inferred from electronic annotation /// 0006916 // anti-apoptosis // inferred from electronic annotation	0005739 // mitochondrion // inferred from electronic annotation	0000166 // nucleotide binding // inferred from electronic annotation /// 0004672 // protein kinase activity // inferred from electronic annotation /// 0004674 // protein serine/threonine kinase activity // inferred from electronic annotation /// 0005515 // protein binding // inferred from physical interaction /// 0005524 // ATP binding // inferred from electronic annotation /// 0016301 // kinase …	chr20:9466036-9767689 (-) // 98.81 // p12.2
218736_s_at	3.57868	up	PALMD	54873	0008360 // regulation of cell shape // inferred from electronic annotation	0005737 // cytoplasm // inferred from electronic annotation /// 0016020 // membrane // inferred from electronic annotation		chr1:99884256-99932517 (+) // 98.54 // p21.2
213661_at	1.64825	up	PAMR1	25891	0006508 // proteolysis // inferred from electronic annotation	0005576 // extracellular region // inferred from electronic annotation	0003824 // catalytic activity // inferred from electronic annotation /// 0004252 // serine-type endopeptidase activity // inferred from electronic annotation /// 0008233 // peptidase activity // inferred from electronic annotation	chr11:35409953-35411017 (-) // 97.08 // p13
204715_at	1.58847	up	PANX1	24145	0006812 // cation transport // inferred from direct assay /// 0033198 // response to ATP // inferred from electronic annotation /// 0050715 // positive regulation of cytokine secretion // inferred from electronic annotation /// 0050717 // positive regulation of interleukin-1 alpha secretion // inferred from electronic annotation /// 0050718 // positive regulation of interleukin-1 beta secretion /…	0005886 // plasma membrane // inferred from electronic annotation /// 0005886 // plasma membrane // inferred from direct assay /// 0005921 // gap junction // inferred from electronic annotation /// 0016020 // membrane // inferred from electronic annotation /// 0016021 // integral to membrane // inferred from electronic annotation /// 0030054 // cell junction // inferred from electronic annotation…		chr11:93501792-93554778 (+) // 94.34 // q21
210581_x_at	2.63525	up	PATZ1	23598	0006350 // transcription // inferred from electronic annotation /// 0006355 // regulation of transcription, DNA-dependent // traceable author statement /// 0006355 // regulation of transcription, DNA-dependent // inferred from electronic annotation /// 0030217 // T cell differentiation // inferred from electronic annotation	0005622 // intracellular // inferred from electronic annotation /// 0005634 // nucleus // traceable author statement /// 0005634 // nucleus // inferred from electronic annotation	0003676 // nucleic acid binding // inferred from electronic annotation /// 0003677 // DNA binding // non-traceable author statement /// 0003677 // DNA binding // inferred from electronic annotation /// 0003682 // chromatin binding // inferred from electronic annotation /// 0005515 // protein binding // inferred from electronic annotation /// 0008270 // zinc ion binding // inferred from electronic…	chr22:27998203-28014775 (+) // 42.72 // q12.2 /// chr1:164512484-164513463 (-) // 42.41 // q24.1 /// chr22:30052844-30070831 (-) // 56.57 // q12.2
211838_x_at	5.92244	up	PCDHA5	56143	0007155 // cell adhesion // traceable author statement /// 0007155 // cell adhesion // inferred from electronic annotation /// 0007156 // homophilic cell adhesion // inferred from electronic annotation /// 0007399 // nervous system development // traceable author statement	0005886 // plasma membrane // inferred from electronic annotation /// 0005887 // integral to plasma membrane // traceable author statement /// 0016020 // membrane // inferred from electronic annotation /// 0016021 // integral to membrane // inferred from electronic annotation	0005509 // calcium ion binding // inferred from electronic annotation /// 0005515 // protein binding // inferred from physical interaction /// 0005515 // protein binding // inferred from electronic annotation	chr5:140181544-140183995 (+) // 100.0 // q31.3
208205_at	2.0482	up	PCDHA9	9752	0007155 // cell adhesion // inferred from electronic annotation /// 0007156 // homophilic cell adhesion // inferred from electronic annotation	0005886 // plasma membrane // inferred from electronic annotation /// 0016020 // membrane // inferred from electronic annotation /// 0016021 // integral to membrane // inferred from electronic annotation	0005509 // calcium ion binding // inferred from electronic annotation /// 0005515 // protein binding // inferred from physical interaction /// 0005515 // protein binding // inferred from electronic annotation	chr5:140207540-140213928 (+) // 81.45 // q31.3
203793_x_at	1.77442	up	PCGF2	7703	0006350 // transcription // inferred from electronic annotation /// 0006355 // regulation of transcription, DNA-dependent // inferred from electronic annotation	0005634 // nucleus // inferred from electronic annotation	0003677 // DNA binding // inferred from electronic annotation /// 0003700 // transcription factor activity // traceable author statement /// 0005515 // protein binding // inferred from electronic annotation /// 0008270 // zinc ion binding // inferred from electronic annotation /// 0046872 // metal ion binding // inferred from electronic annotation	chr17:34144058-34156407 (-) // 96.45 // q12
222045_s_at	4.98929	up	PCIF1	63935		0005634 // nucleus // inferred from electronic annotation	0005515 // protein binding // inferred from electronic annotation	chr20:43996723-44000018 (+) // 100.0 // q13.12
220461_at	1.93098	up	PCNXL2	80003		0016020 // membrane // inferred from electronic annotation /// 0016021 // integral to membrane // inferred from electronic annotation		chr1:231403860-231455140 (-) // 100.0 // q42.2
206444_at	1.85422	up	PDE1B	5153	0006915 // apoptosis // traceable author statement /// 0007165 // signal transduction // inferred from electronic annotation /// 0007626 // locomotory behavior // inferred from electronic annotation /// 0008542 // visual learning // inferred from electronic annotation	0005737 // cytoplasm // inferred from electronic annotation	0003824 // catalytic activity // inferred from electronic annotation /// 0004112 // cyclic-nucleotide phosphodiesterase activity // inferred from electronic annotation /// 0004114 // 3',5'-cyclic-nucleotide phosphodiesterase activity // inferred from electronic annotation /// 0004117 // calmodulin-dependent cyclic-nucleotide phosphodiesterase activity // traceable author statement /// 0005516 // …	chr12:53229908-53258506 (+) // 98.45 // q13.2
205872_x_at	7.95147	up	PDE4DIP	9659		0005634 // nucleus // inferred from electronic annotation /// 0005737 // cytoplasm // inferred from electronic annotation /// 0005737 // cytoplasm // inferred from direct assay /// 0005794 // Golgi apparatus // inferred from electronic annotation /// 0005813 // centrosome // inferred from electronic annotation		chr1:143388229-143751301 (-) // 79.7 // q21.1
220236_at	1.88361	up	PDPR	55066	0006546 // glycine catabolic process // inferred from electronic annotation	0005737 // cytoplasm // inferred from electronic annotation /// 0005739 // mitochondrion // inferred from electronic annotation /// 0005759 // mitochondrial matrix // inferred from electronic annotation	0004047 // aminomethyltransferase activity // inferred from electronic annotation /// 0016491 // oxidoreductase activity // inferred from electronic annotation /// 0047865 // dimethylglycine dehydrogenase activity // inferred from electronic annotation	chr16:68723336-68749056 (+) // 94.48 // q22.1 /// chr16:72923964-72940632 (-) // 57.24 // q22.3
220303_at	1.56802	up	PDZD3	79849	0006811 // ion transport // non-traceable author statement /// 0006833 // water transport // non-traceable author statement /// 0007168 // receptor guanylyl cyclase signaling pathway // inferred by curator /// 0009636 // response to toxin // traceable author statement /// 0019934 // cGMP-mediated signaling // non-traceable author statement /// 0030827 // negative regulation of cGMP biosynthetic p…	0005624 // membrane fraction // inferred from direct assay /// 0005737 // cytoplasm // inferred from electronic annotation /// 0005829 // cytosol // traceable author statement /// 0005886 // plasma membrane // inferred from electronic annotation /// 0005903 // brush border // inferred from direct assay /// 0016020 // membrane // inferred from electronic annotation /// 0035003 // subapical complex…	0005515 // protein binding // inferred from electronic annotation /// 0008022 // protein C-terminus binding // inferred from physical interaction /// 0008200 // ion channel inhibitor activity // traceable author statement /// 0030251 // guanylate cyclase inhibitor activity // inferred from direct assay	chr11:118561393-118565863 (+) // 97.41 // q23.3
212094_at	4.04944	up	PEG10	23089	0006508 // proteolysis // inferred from electronic annotation /// 0006915 // apoptosis // inferred from electronic annotation /// 0030154 // cell differentiation // inferred from electronic annotation /// 0032196 // transposition // inferred from electronic annotation	0005634 // nucleus // inferred from electronic annotation /// 0005737 // cytoplasm // inferred from electronic annotation	0003676 // nucleic acid binding // inferred from electronic annotation /// 0003677 // DNA binding // inferred from electronic annotation /// 0004190 // aspartic-type endopeptidase activity // inferred from electronic annotation /// 0008270 // zinc ion binding // inferred from electronic annotation /// 0046872 // metal ion binding // inferred from electronic annotation	chr7:94123617-94136943 (+) // 95.67 // q21.3
217744_s_at	6.77552	up	PERP	64065	0006915 // apoptosis // inferred from electronic annotation /// 0006917 // induction of apoptosis // inferred from electronic annotation /// 0007155 // cell adhesion // inferred from electronic annotation	0005739 // mitochondrion // inferred from electronic annotation /// 0005794 // Golgi apparatus // inferred from electronic annotation /// 0005886 // plasma membrane // inferred from electronic annotation /// 0005887 // integral to plasma membrane // inferred from electronic annotation /// 0016020 // membrane // inferred from electronic annotation /// 0016021 // integral to membrane // inferred fr…	0005515 // protein binding // inferred from electronic annotation	chr6:138454427-138470232 (-) // 95.26 // q23.3
204604_at	1.68638	up	PFTK1	5218	0006468 // protein amino acid phosphorylation // inferred from electronic annotation	0005634 // nucleus // traceable author statement /// 0005634 // nucleus // inferred from electronic annotation /// 0005737 // cytoplasm // traceable author statement /// 0005737 // cytoplasm // inferred from electronic annotation /// 0005829 // cytosol // inferred from electronic annotation	0000166 // nucleotide binding // inferred from electronic annotation /// 0004672 // protein kinase activity // inferred from electronic annotation /// 0004674 // protein serine/threonine kinase activity // inferred from electronic annotation /// 0004693 // cyclin-dependent protein kinase activity // inferred from electronic annotation /// 0005515 // protein binding // inferred from physical inter…	chr7:90176647-90677840 (+) // 98.43 // q21.13
211502_s_at	3.26078	up	PFTK1	5218	0006468 // protein amino acid phosphorylation // inferred from electronic annotation	0005634 // nucleus // traceable author statement /// 0005634 // nucleus // inferred from electronic annotation /// 0005737 // cytoplasm // traceable author statement /// 0005737 // cytoplasm // inferred from electronic annotation /// 0005829 // cytosol // inferred from electronic annotation	0000166 // nucleotide binding // inferred from electronic annotation /// 0004672 // protein kinase activity // inferred from electronic annotation /// 0004674 // protein serine/threonine kinase activity // inferred from electronic annotation /// 0004693 // cyclin-dependent protein kinase activity // inferred from electronic annotation /// 0005515 // protein binding // inferred from physical inter…	chr7:90063746-90674881 (+) // 99.46 // q21.13
220944_at	1.6946	up	PGLYRP4	57115	0006955 // immune response // inferred from electronic annotation /// 0009253 // peptidoglycan catabolic process // inferred from electronic annotation /// 0016045 // detection of bacterium // inferred from direct assay /// 0045087 // innate immune response // non-traceable author statement /// 0050830 // defense response to Gram-positive bacterium // inferred from direct assay	0005622 // intracellular // non-traceable author statement /// 0016020 // membrane // non-traceable author statement /// 0016020 // membrane // inferred from electronic annotation	0005515 // protein binding // inferred from electronic annotation /// 0008745 // N-acetylmuramoyl-L-alanine amidase activity // inferred from electronic annotation /// 0016019 // peptidoglycan receptor activity // inferred from direct assay /// 0042834 // peptidoglycan binding // inferred from direct assay	chr1:151569222-151587669 (-) // 90.2 // q21.3
218634_at	1.51228	up	PHLDA3	23612	0006915 // apoptosis // inferred from electronic annotation /// 0006917 // induction of apoptosis // inferred from direct assay /// 0007049 // cell cycle // inferred from electronic annotation /// 0009653 // anatomical structure morphogenesis // traceable author statement /// 0042771 // DNA damage response, signal transduction by p53 class mediator resulting in induction of apoptosis // inferred …	0005737 // cytoplasm // inferred from electronic annotation /// 0005886 // plasma membrane // inferred from direct assay /// 0016020 // membrane // inferred from electronic annotation	0005515 // protein binding // inferred from physical interaction /// 0005546 // phosphatidylinositol-4,5-bisphosphate binding // inferred from direct assay /// 0005547 // phosphatidylinositol-3,4,5-triphosphate binding // inferred from direct assay /// 0010314 // phosphatidylinositol-5-phosphate binding // inferred from direct assay /// 0032266 // phosphatidylinositol 3-phosphate binding // infer…	chr1:199701245-199704856 (-) // 99.86 // q32.1
209872_s_at	2.48104	up	PKP3	11187	0007155 // cell adhesion // inferred from electronic annotation	0005634 // nucleus // inferred from electronic annotation /// 0005911 // cell-cell junction // traceable author statement /// 0030054 // cell junction // inferred from electronic annotation /// 0030057 // desmosome // inferred from electronic annotation	0005488 // binding // inferred from electronic annotation /// 0005515 // protein binding // inferred from electronic annotation	chr11:384225-394908 (+) // 97.83 // p15.5
209581_at	7.91388	up	PLA2G16	11145	0007049 // cell cycle // inferred from electronic annotation /// 0045786 // negative regulation of cell cycle // inferred from electronic annotation	0016020 // membrane // inferred from electronic annotation /// 0016021 // integral to membrane // inferred from electronic annotation	0005515 // protein binding // inferred from physical interaction	chr11:63098859-63138417 (-) // 95.12 // q12.3
206311_s_at	3.24873	up	PLA2G1B	5319	0000187 // activation of MAPK activity // inferred from sequence or structural similarity /// 0002446 // neutrophil mediated immunity // inferred from sequence or structural similarity /// 0006633 // fatty acid biosynthetic process // inferred from direct assay /// 0006644 // phospholipid metabolic process // inferred from electronic annotation /// 0007015 // actin filament organization // tracea…	0005576 // extracellular region // inferred from electronic annotation /// 0005615 // extracellular space // inferred from direct assay	0004623 // phospholipase A2 activity // inferred from direct assay /// 0004623 // phospholipase A2 activity // inferred from electronic annotation /// 0005102 // receptor binding // inferred from direct assay /// 0005509 // calcium ion binding // inferred from electronic annotation /// 0005509 // calcium ion binding // inferred from direct assay /// 0016787 // hydrolase activity // inferred from …	chr12:119244301-119249975 (-) // 99.64 // q24.31
220259_at	2.3465	up	PLEKHH3	79990		0005856 // cytoskeleton // inferred from electronic annotation		chr17:38073460-38082201 (-) // 97.07 // q21.31
220411_x_at	2.5028	up	PODNL1	79883		0005576 // extracellular region // inferred from electronic annotation /// 0005578 // proteinaceous extracellular matrix // inferred from electronic annotation	0005515 // protein binding // inferred from electronic annotation	chr19:13904167-13925193 (-) // 80.64 // p13.12
209482_at	1.54403	up	POP7	10248	0008033 // tRNA processing // inferred from electronic annotation	0005634 // nucleus // traceable author statement /// 0005634 // nucleus // inferred from electronic annotation /// 0005655 // nucleolar ribonuclease P complex // traceable author statement	0003676 // nucleic acid binding // inferred from electronic annotation /// 0004526 // ribonuclease P activity // traceable author statement /// 0004526 // ribonuclease P activity // inferred from electronic annotation /// 0005515 // protein binding // inferred from physical interaction /// 0016787 // hydrolase activity // inferred from electronic annotation	chr7:100141701-100143045 (+) // 96.84 // q22.1
214981_at	4.69947	up	POSTN	10631	0001501 // skeletal system development // traceable author statement /// 0007155 // cell adhesion // inferred from direct assay /// 0007155 // cell adhesion // inferred from electronic annotation	0005576 // extracellular region // inferred from electronic annotation /// 0005578 // proteinaceous extracellular matrix // inferred from sequence or structural similarity /// 0005578 // proteinaceous extracellular matrix // inferred from electronic annotation	0005515 // protein binding // inferred from electronic annotation /// 0008201 // heparin binding // inferred from sequence or structural similarity /// 0008201 // heparin binding // inferred from electronic annotation	chr13:37040832-37043672 (-) // 97.64 // q13.3
208563_x_at	3.8673	up	POU3F3	5455	0001822 // kidney development // inferred from electronic annotation /// 0006355 // regulation of transcription, DNA-dependent // inferred from electronic annotation /// 0007417 // central nervous system development // traceable author statement /// 0021799 // cerebral cortex radially oriented cell migration // inferred from electronic annotation /// 0021869 // forebrain ventricular zone progenit…	0005634 // nucleus // inferred from electronic annotation	0003677 // DNA binding // inferred from electronic annotation /// 0003700 // transcription factor activity // traceable author statement /// 0003700 // transcription factor activity // inferred from electronic annotation /// 0030528 // transcription regulator activity // inferred from electronic annotation /// 0043565 // sequence-specific DNA binding // inferred from electronic annotation	chr2:104838400-104839903 (+) // 82.7 // q12.1
210636_at	3.87562	up	PPARD	5467	0000122 // negative regulation of transcription from RNA polymerase II promoter // inferred from sequence or structural similarity /// 0000122 // negative regulation of transcription from RNA polymerase II promoter // inferred from electronic annotation /// 0006006 // glucose metabolic process // non-traceable author statement /// 0006091 // generation of precursor metabolites and energy // trace…	0005634 // nucleus // non-traceable author statement /// 0005634 // nucleus // inferred from electronic annotation	0003677 // DNA binding // inferred from electronic annotation /// 0003677 // DNA binding // inferred from sequence or structural similarity /// 0003700 // transcription factor activity // non-traceable author statement /// 0003700 // transcription factor activity // inferred from electronic annotation /// 0003707 // steroid hormone receptor activity // traceable author statement /// 0003707 // st…	chr6:35418363-35501149 (+) // 83.13 // p21.31
209433_s_at	1.76248	up	PPAT	5471	0006164 // purine nucleotide biosynthetic process // traceable author statement /// 0006164 // purine nucleotide biosynthetic process // inferred from electronic annotation /// 0006541 // glutamine metabolic process // inferred from electronic annotation /// 0008152 // metabolic process // inferred from electronic annotation /// 0009113 // purine base biosynthetic process // inferred from electro…		0000287 // magnesium ion binding // inferred from electronic annotation /// 0003824 // catalytic activity // inferred from electronic annotation /// 0004044 // amidophosphoribosyltransferase activity // traceable author statement /// 0004044 // amidophosphoribosyltransferase activity // inferred from electronic annotation /// 0005506 // iron ion binding // inferred from electronic annotation /// …	chr3:87181037-87184706 (-) // 90.24 // p12.1 /// chr4:56954284-56996538 (-) // 94.8 // q12
212750_at	5.56699	up	PPP1R16B	26051	0007165 // signal transduction // non-traceable author statement	0005886 // plasma membrane // non-traceable author statement /// 0005886 // plasma membrane // inferred from electronic annotation /// 0016020 // membrane // inferred from electronic annotation	0019903 // protein phosphatase binding // non-traceable author statement	chr20:36898154-36985081 (+) // 95.98 // q11.23
221088_s_at	2.10556	up	PPP1R9A	55607	0007015 // actin filament organization // inferred from electronic annotation /// 0007275 // multicellular organismal development // inferred from electronic annotation /// 0007399 // nervous system development // inferred from electronic annotation /// 0030154 // cell differentiation // inferred from electronic annotation	0005737 // cytoplasm // inferred from electronic annotation /// 0005856 // cytoskeleton // inferred from electronic annotation /// 0019717 // synaptosome // inferred from electronic annotation /// 0030054 // cell junction // inferred from electronic annotation /// 0030175 // filopodium // inferred from electronic annotation /// 0030864 // cortical actin cytoskeleton // inferred from electronic an…	0003779 // actin binding // inferred from electronic annotation /// 0005515 // protein binding // inferred from electronic annotation	chr7:94735905-94758168 (+) // 98.77 // q21.3
213849_s_at	1.51913	up	PPP2R2B	5521	0007165 // signal transduction // inferred from electronic annotation /// 0007286 // spermatid development // inferred from electronic annotation /// 0008219 // cell death // inferred from electronic annotation	0000159 // protein phosphatase type 2A complex // inferred from electronic annotation	0008601 // protein phosphatase type 2A regulator activity // traceable author statement /// 0008601 // protein phosphatase type 2A regulator activity // inferred from electronic annotation	chr5:145949259-145949750 (-) // 81.56 // q32
213305_s_at	1.92889	up	PPP2R5C	5527	0007165 // signal transduction // non-traceable author statement /// 0007165 // signal transduction // inferred from electronic annotation /// 0016485 // protein processing // inferred from direct assay	0000159 // protein phosphatase type 2A complex // non-traceable author statement /// 0000159 // protein phosphatase type 2A complex // inferred from electronic annotation /// 0005634 // nucleus // inferred from direct assay /// 0005634 // nucleus // inferred from electronic annotation /// 0016021 // integral to membrane // inferred from direct assay	0005488 // binding // inferred from electronic annotation /// 0005515 // protein binding // inferred from physical interaction /// 0008233 // peptidase activity // inferred from direct assay /// 0008601 // protein phosphatase type 2A regulator activity // non-traceable author statement /// 0008601 // protein phosphatase type 2A regulator activity // inferred from electronic annotation	chr14:101345960-101448713 (+) // 98.6 // q32.31 /// chr3:52382707-52384098 (+) // 84.52 // p21.1
220672_at	4.22601	up	PPP4R4	57718		0005737 // cytoplasm // inferred from direct assay /// 0005737 // cytoplasm // inferred from electronic annotation /// 0008287 // protein serine/threonine phosphatase complex // inferred from direct assay	0005488 // binding // inferred from electronic annotation /// 0005515 // protein binding // inferred from physical interaction	chr14:93710427-93763933 (+) // 94.04 // q32.13
220894_x_at	1.55155	up	PRDM12	59335	0006350 // transcription // inferred from electronic annotation /// 0006355 // regulation of transcription, DNA-dependent // inferred from electronic annotation	0005622 // intracellular // inferred from electronic annotation /// 0005634 // nucleus // inferred from electronic annotation	0003676 // nucleic acid binding // inferred from electronic annotation /// 0003677 // DNA binding // inferred from electronic annotation /// 0008270 // zinc ion binding // inferred from electronic annotation /// 0046872 // metal ion binding // inferred from electronic annotation	chr9:132529801-132547150 (+) // 85.21 // q34.12
216638_s_at	3.08601	up	PRLR	5618	0006694 // steroid biosynthetic process // non-traceable author statement /// 0006916 // anti-apoptosis // non-traceable author statement /// 0007166 // cell surface receptor linked signal transduction // non-traceable author statement /// 0007171 // activation of transmembrane receptor protein tyrosine kinase activity // inferred from direct assay /// 0007566 // embryo implantation // traceable …	0005576 // extracellular region // inferred from electronic annotation /// 0009986 // cell surface // inferred from direct assay /// 0016020 // membrane // inferred from electronic annotation /// 0016021 // integral to membrane // inferred from electronic annotation	0004872 // receptor activity // inferred from electronic annotation /// 0004896 // cytokine receptor activity // inferred from electronic annotation /// 0004925 // prolactin receptor activity // non-traceable author statement /// 0004925 // prolactin receptor activity // traceable author statement /// 0004925 // prolactin receptor activity // inferred from electronic annotation /// 0005515 // pro…	chr5:35104088-35122197 (-) // 100.0 // p13.2
203355_s_at	4.79302	up	PSD3	23362	0032012 // regulation of ARF protein signal transduction // inferred from electronic annotation	0005622 // intracellular // inferred from electronic annotation /// 0005624 // membrane fraction // inferred from electronic annotation /// 0005886 // plasma membrane // inferred from electronic annotation /// 0016020 // membrane // inferred from electronic annotation /// 0030054 // cell junction // inferred from electronic annotation /// 0045202 // synapse // inferred from electronic annotation …	0005085 // guanyl-nucleotide exchange factor activity // inferred from electronic annotation /// 0005086 // ARF guanyl-nucleotide exchange factor activity // inferred from electronic annotation	chr8:18432490-18769600 (-) // 98.57 // p22
218956_s_at	1.51973	up	PTCD1	26024				chr7:98854689-98870488 (-) // 99.17 // q22.1
215492_x_at	2.52841	up	PTCRA	171558		0016020 // membrane // inferred from electronic annotation /// 0016021 // integral to membrane // inferred from electronic annotation	0004872 // receptor activity // inferred from electronic annotation	chr6:42991681-43001549 (+) // 99.13 // p21.1
210833_at	5.13851	up	PTGER3	5733	0001660 // fever // inferred from electronic annotation /// 0006351 // transcription, DNA-dependent // traceable author statement /// 0007165 // signal transduction // inferred from electronic annotation /// 0007186 // G-protein coupled receptor protein signaling pathway // traceable author statement /// 0007186 // G-protein coupled receptor protein signaling pathway // inferred from electronic a…	0005635 // nuclear envelope // traceable author statement /// 0005886 // plasma membrane // traceable author statement /// 0005886 // plasma membrane // inferred from electronic annotation /// 0005887 // integral to plasma membrane // traceable author statement /// 0016020 // membrane // inferred from electronic annotation /// 0016021 // integral to membrane // inferred from electronic annotation…	0004871 // signal transducer activity // inferred from electronic annotation /// 0004872 // receptor activity // inferred from electronic annotation /// 0004879 // ligand-dependent nuclear receptor activity // traceable author statement /// 0004930 // G-protein coupled receptor activity // inferred from electronic annotation /// 0004955 // prostaglandin receptor activity // inferred from electron…	chr1:71247281-71286079 (-) // 98.24 // p31.1
213933_at	1.65602	up	PTGER3	5733	0001660 // fever // inferred from electronic annotation /// 0006351 // transcription, DNA-dependent // traceable author statement /// 0007165 // signal transduction // inferred from electronic annotation /// 0007186 // G-protein coupled receptor protein signaling pathway // traceable author statement /// 0007186 // G-protein coupled receptor protein signaling pathway // inferred from electronic a…	0005635 // nuclear envelope // traceable author statement /// 0005886 // plasma membrane // traceable author statement /// 0005886 // plasma membrane // inferred from electronic annotation /// 0005887 // integral to plasma membrane // traceable author statement /// 0016020 // membrane // inferred from electronic annotation /// 0016021 // integral to membrane // inferred from electronic annotation…	0004871 // signal transducer activity // inferred from electronic annotation /// 0004872 // receptor activity // inferred from electronic annotation /// 0004879 // ligand-dependent nuclear receptor activity // traceable author statement /// 0004930 // G-protein coupled receptor activity // inferred from electronic annotation /// 0004955 // prostaglandin receptor activity // inferred from electron…	chr1:71244813-71246562 (-) // 99.77 // p31.1
211892_s_at	1.50394	up	PTGIS	5740	0001516 // prostaglandin biosynthetic process // inferred from electronic annotation /// 0006629 // lipid metabolic process // non-traceable author statement /// 0006633 // fatty acid biosynthetic process // inferred from electronic annotation /// 0008610 // lipid biosynthetic process // inferred from electronic annotation /// 0043065 // positive regulation of apoptosis // inferred from direct as…	0005783 // endoplasmic reticulum // inferred from electronic annotation /// 0005788 // endoplasmic reticulum lumen // not recorded /// 0005789 // endoplasmic reticulum membrane // inferred from electronic annotation /// 0016020 // membrane // inferred from electronic annotation /// 0016021 // integral to membrane // inferred from electronic annotation	0004497 // monooxygenase activity // inferred from electronic annotation /// 0005506 // iron ion binding // inferred from electronic annotation /// 0008116 // prostaglandin-I synthase activity // not recorded /// 0008116 // prostaglandin-I synthase activity // traceable author statement /// 0008116 // prostaglandin-I synthase activity // inferred from electronic annotation /// 0009055 // electron…	chr20:47557863-47618060 (-) // 99.93 // q13.13
206300_s_at	1.94163	up	PTHLH	5744	0001501 // skeletal system development // inferred from direct assay /// 0001501 // skeletal system development // inferred from electronic annotation /// 0001958 // endochondral ossification // inferred from electronic annotation /// 0002076 // osteoblast development // inferred from electronic annotation /// 0007189 // activation of adenylate cyclase activity by G-protein signaling pathway // i…	0005576 // extracellular region // inferred from electronic annotation /// 0005615 // extracellular space // traceable author statement /// 0005622 // intracellular // inferred from electronic annotation /// 0005634 // nucleus // inferred from electronic annotation /// 0005737 // cytoplasm // traceable author statement /// 0005737 // cytoplasm // inferred from electronic annotation	0005179 // hormone activity // traceable author statement /// 0005179 // hormone activity // inferred from electronic annotation /// 0005509 // calcium ion binding // inferred from electronic annotation	chr12:28006787-28014161 (-) // 92.66 // p11.22
211921_x_at	1.9693	up	PTMA	5757	0006350 // transcription // traceable author statement	0005634 // nucleus // traceable author statement /// 0005634 // nucleus // inferred from electronic annotation		chr12:12155363-12155693 (+) // 73.27 // p13.2 /// chr13:81162203-81162536 (+) // 70.27 // q31.1 /// chr14:91562662-91562984 (+) // 66.07 // q32.12 /// chr2:232281660-232285805 (+) // 84.98 // q37.1 /// chr20:17940599-17940928 (+) // 76.58 // p11.23 /// chr3:118228234-118228576 (+) // 70.27 // q13.31 /// chr5:118337389-118337719 (+) // 72.67 // q23.1 /// chr9:98712178-98712508 (+) // 69.37 // q22.…
209466_x_at	2.2223	up	PTN	5764	0001503 // ossification // inferred from electronic annotation /// 0007185 // transmembrane receptor protein tyrosine phosphatase signaling pathway // traceable author statement /// 0007399 // nervous system development // traceable author statement /// 0007612 // learning // inferred from electronic annotation /// 0008283 // cell proliferation // inferred from electronic annotation /// 0008284 /…	0005576 // extracellular region // inferred from electronic annotation /// 0005615 // extracellular space // traceable author statement /// 0005783 // endoplasmic reticulum // inferred from direct assay	0004864 // phosphoprotein phosphatase inhibitor activity // traceable author statement /// 0008083 // growth factor activity // inferred from electronic annotation /// 0008201 // heparin binding // inferred from electronic annotation	chr7:136563179-136679118 (-) // 91.93 // q33
203555_at	1.92115	up	PTPN18	26469	0006470 // protein amino acid dephosphorylation // traceable author statement /// 0006470 // protein amino acid dephosphorylation // inferred from electronic annotation /// 0016311 // dephosphorylation // inferred from electronic annotation	0005634 // nucleus // inferred from electronic annotation /// 0005737 // cytoplasm // inferred from electronic annotation	0004721 // phosphoprotein phosphatase activity // inferred from electronic annotation /// 0004725 // protein tyrosine phosphatase activity // inferred from electronic annotation /// 0004726 // non-membrane spanning protein tyrosine phosphatase activity // traceable author statement /// 0004726 // non-membrane spanning protein tyrosine phosphatase activity // inferred from electronic annotation //…	chr2:130830121-130848613 (+) // 83.35 // q21.1
200636_s_at	5.79555	up	PTPRF	5792	0006470 // protein amino acid dephosphorylation // inferred from electronic annotation /// 0007155 // cell adhesion // traceable author statement /// 0007155 // cell adhesion // inferred from electronic annotation /// 0007156 // homophilic cell adhesion // inferred from electronic annotation /// 0007185 // transmembrane receptor protein tyrosine phosphatase signaling pathway // traceable author s…	0005887 // integral to plasma membrane // traceable author statement /// 0016020 // membrane // inferred from electronic annotation /// 0016021 // integral to membrane // inferred from electronic annotation	0004721 // phosphoprotein phosphatase activity // inferred from electronic annotation /// 0004725 // protein tyrosine phosphatase activity // inferred from electronic annotation /// 0004725 // protein tyrosine phosphatase activity // traceable author statement /// 0004872 // receptor activity // inferred from electronic annotation /// 0005001 // transmembrane receptor protein tyrosine phosphatase…	chr1:43769133-43861918 (+) // 95.78 // p34.2
220500_s_at	1.80715	up	RABL2A /// RABL2B	11158 /// 11159	0007264 // small GTPase mediated signal transduction // inferred from electronic annotation		0000166 // nucleotide binding // inferred from electronic annotation /// 0003924 // GTPase activity // traceable author statement /// 0005525 // GTP binding // inferred from electronic annotation	chr2:114101353-114117436 (+) // 99.43 // q14.1 /// chr22:49552802-49568888 (-) // 98.77 // q13.33
222077_s_at	1.58338	up	RACGAP1	29127	0000910 // cytokinesis // inferred from direct assay /// 0000915 // cytokinesis, contractile ring formation // inferred from mutant phenotype /// 0006810 // transport // inferred from electronic annotation /// 0006811 // ion transport // inferred from electronic annotation /// 0007049 // cell cycle // inferred from electronic annotation /// 0007108 // cytokinesis, initiation of separation // infe…	0001669 // acrosomal vesicle // inferred from electronic annotation /// 0005622 // intracellular // inferred from electronic annotation /// 0005634 // nucleus // inferred from direct assay /// 0005634 // nucleus // inferred from electronic annotation /// 0005737 // cytoplasm // inferred from electronic annotation /// 0005819 // spindle // inferred from electronic annotation /// 0005874 // microtu…	0005096 // GTPase activator activity // inferred from direct assay /// 0005096 // GTPase activator activity // inferred from electronic annotation /// 0005515 // protein binding // inferred from physical interaction /// 0008022 // protein C-terminus binding // inferred from physical interaction /// 0008270 // zinc ion binding // inferred from electronic annotation /// 0019992 // diacylglycerol bi…	chr12:48669213-48669853 (-) // 94.13 // q13.13
202483_s_at	1.86244	up	RANBP1	5902	0007051 // spindle organization // inferred from electronic annotation /// 0007165 // signal transduction // traceable author statement /// 0046604 // positive regulation of mitotic centrosome separation // inferred from electronic annotation /// 0046907 // intracellular transport // inferred from electronic annotation	0005634 // nucleus // traceable author statement /// 0005737 // cytoplasm // traceable author statement /// 0005737 // cytoplasm // inferred from electronic annotation /// 0005813 // centrosome // inferred from electronic annotation	0005092 // GDP-dissociation inhibitor activity // traceable author statement /// 0005096 // GTPase activator activity // inferred from electronic annotation /// 0005515 // protein binding // inferred from physical interaction /// 0008536 // Ran GTPase binding // traceable author statement	chr22:18485023-18494704 (+) // 93.21 // q11.21 /// chrX:25573633-25574477 (-) // 81.11 // p21.3
203911_at	3.35057	up	RAP1GAP	5909	0007165 // signal transduction // traceable author statement /// 0007165 // signal transduction // inferred from electronic annotation /// 0007165 // signal transduction // non-traceable author statement /// 0051056 // regulation of small GTPase mediated signal transduction // inferred from electronic annotation	0000139 // Golgi membrane // inferred from electronic annotation /// 0005622 // intracellular // inferred from electronic annotation /// 0005624 // membrane fraction // inferred from direct assay /// 0005634 // nucleus // inferred from direct assay /// 0005737 // cytoplasm // inferred from direct assay /// 0005794 // Golgi apparatus // inferred from electronic annotation /// 0005829 // cytosol //…	0003924 // GTPase activity // non-traceable author statement /// 0005096 // GTPase activator activity // traceable author statement /// 0005096 // GTPase activator activity // inferred from electronic annotation	chr1:21795301-21868386 (-) // 95.02 // p36.12
203750_s_at	3.64505	up	RARA	5914	0006334 // nucleosome assembly // inferred from direct assay /// 0006350 // transcription // inferred from electronic annotation /// 0006355 // regulation of transcription, DNA-dependent // inferred from electronic annotation /// 0006886 // intracellular protein transport // traceable author statement /// 0006913 // nucleocytoplasmic transport // inferred from direct assay /// 0006913 // nucleocy…	0005634 // nucleus // inferred from electronic annotation /// 0005634 // nucleus // inferred from direct assay /// 0005654 // nucleoplasm // inferred from direct assay /// 0005730 // nucleolus // inferred from direct assay /// 0005737 // cytoplasm // inferred from direct assay /// 0005813 // centrosome // inferred from direct assay /// 0009986 // cell surface // inferred by curator /// 0030529 //…	0001972 // retinoic acid binding // inferred from direct assay /// 0003676 // nucleic acid binding // inferred from electronic annotation /// 0003677 // DNA binding // inferred from electronic annotation /// 0003700 // transcription factor activity // inferred from electronic annotation /// 0003707 // steroid hormone receptor activity // inferred from electronic annotation /// 0003708 // retinoic…	chr17:35740895-35767420 (+) // 95.87 // q21.2
207472_at	6.47041	up	RARS2	57038	0006412 // translation // inferred from electronic annotation /// 0006418 // tRNA aminoacylation for protein translation // inferred from electronic annotation /// 0006420 // arginyl-tRNA aminoacylation // inferred from electronic annotation	0005737 // cytoplasm // inferred from electronic annotation /// 0005739 // mitochondrion // inferred from electronic annotation /// 0005759 // mitochondrial matrix // inferred from electronic annotation	0000166 // nucleotide binding // inferred from electronic annotation /// 0004812 // aminoacyl-tRNA ligase activity // inferred from electronic annotation /// 0004814 // arginine-tRNA ligase activity // inferred from electronic annotation /// 0005515 // protein binding // inferred from physical interaction /// 0005524 // ATP binding // inferred from electronic annotation /// 0016874 // ligase acti…	chr6:88330288-88332009 (-) // 48.47 // q15
216842_x_at	2.97959	up	RBM /// RBMY1A1 /// RBMY1B /// RBMY1D /// RBMY1E /// RBMY1F /// RBMY1J	159163 /// 378948 /// 378949 /// 378950 /// 378951 /// 5940 /// 650805	0006396 // RNA processing // traceable author statement /// 0006397 // mRNA processing // inferred from electronic annotation /// 0007283 // spermatogenesis // traceable author statement /// 0007283 // spermatogenesis // non-traceable author statement /// 0008380 // RNA splicing // inferred from electronic annotation	0005634 // nucleus // traceable author statement /// 0005634 // nucleus // inferred from electronic annotation	0000166 // nucleotide binding // inferred from electronic annotation /// 0003676 // nucleic acid binding // inferred from electronic annotation /// 0003723 // RNA binding // traceable author statement /// 0003723 // RNA binding // inferred from electronic annotation /// 0003723 // RNA binding // non-traceable author statement	chrY:8840020-8840154 (+) // 95.52 // p11.2 /// chrY:23210300-23210434 (+) // 94.78 // q11.223 /// chrY:26684729-26684863 (+) // 94.78 // q11.23 /// chrY:22066917-22067051 (+) // 94.03 // q11.223 /// chrY:22090457-22090591 (+) // 94.03 // q11.223 /// chrY:22113998-22114132 (+) // 94.03 // q11.223 /// chrY:22966813-22966947 (+) // 94.03 // q11.223 /// chrY:22005949-22006083 (-) // 98.51 // q11.223 …
207207_at	1.60338	up	RBMXL2	27288		0005634 // nucleus // inferred from electronic annotation /// 0030529 // ribonucleoprotein complex // inferred from electronic annotation	0000166 // nucleotide binding // inferred from electronic annotation /// 0003676 // nucleic acid binding // inferred from electronic annotation /// 0003723 // RNA binding // inferred from electronic annotation	chr11:7066858-7068477 (-) // 96.65 // p15.4
215254_at	3.49357	up	RCAN1	1827	0007165 // signal transduction // traceable author statement /// 0007417 // central nervous system development // traceable author statement /// 0008015 // blood circulation // traceable author statement /// 0009612 // response to mechanical stimulus // inferred from electronic annotation /// 0019722 // calcium-mediated signaling // inferred from electronic annotation /// 0043627 // response to e…	0005634 // nucleus // traceable author statement /// 0005634 // nucleus // inferred from electronic annotation /// 0005737 // cytoplasm // inferred from electronic annotation	0003677 // DNA binding // traceable author statement /// 0003700 // transcription factor activity // traceable author statement /// 0005515 // protein binding // inferred from physical interaction	chr21:34815239-34817432 (-) // 99.01 // q22.12
220683_at	2.53833	up	RDH8	50700	0006694 // steroid biosynthetic process // traceable author statement /// 0006703 // estrogen biosynthetic process // inferred from electronic annotation /// 0007601 // visual perception // traceable author statement /// 0007601 // visual perception // inferred from electronic annotation /// 0008152 // metabolic process // inferred from electronic annotation /// 0050896 // response to stimulus //…	0005737 // cytoplasm // inferred from electronic annotation /// 0005887 // integral to plasma membrane // traceable author statement /// 0016020 // membrane // inferred from electronic annotation /// 0016021 // integral to membrane // inferred from electronic annotation	0003824 // catalytic activity // inferred from electronic annotation /// 0004303 // estradiol 17-beta-dehydrogenase activity // inferred from electronic annotation /// 0004745 // retinol dehydrogenase activity // traceable author statement /// 0005488 // binding // inferred from electronic annotation /// 0016491 // oxidoreductase activity // inferred from electronic annotation /// 0016616 // oxid…	chr19:9984924-9993954 (+) // 89.21 // p13.2
215922_at	3.64991	up	REPS1	85021			0005509 // calcium ion binding // inferred from electronic annotation	chr6:139288184-139289832 (-) // 92.73 // q24.1
208133_at	3.31274	up	RFC1	5981	0006260 // DNA replication // inferred from electronic annotation /// 0006261 // DNA-dependent DNA replication // traceable author statement /// 0006297 // nucleotide-excision repair, DNA gap filling // not recorded /// 0006350 // transcription // inferred from electronic annotation /// 0006355 // regulation of transcription, DNA-dependent // inferred from electronic annotation /// 0007004 // tel…	0005622 // intracellular // inferred from electronic annotation /// 0005634 // nucleus // inferred from electronic annotation /// 0005654 // nucleoplasm // not recorded /// 0005663 // DNA replication factor C complex // inferred from direct assay /// 0005663 // DNA replication factor C complex // inferred from electronic annotation	0000166 // nucleotide binding // inferred from electronic annotation /// 0003677 // DNA binding // inferred from electronic annotation /// 0003689 // DNA clamp loader activity // inferred from electronic annotation /// 0005515 // protein binding // inferred from physical interaction /// 0005524 // ATP binding // traceable author statement /// 0005524 // ATP binding // inferred from electronic ann…
216970_at	2.94543	up	RGS7	6000	0007186 // G-protein coupled receptor protein signaling pathway // inferred from electronic annotation /// 0007242 // intracellular signaling cascade // inferred from electronic annotation /// 0008277 // regulation of G-protein coupled receptor protein signaling pathway // non-traceable author statement /// 0009968 // negative regulation of signal transduction // inferred from electronic annotati…	0005634 // nucleus // inferred from direct assay /// 0005730 // nucleolus // inferred from direct assay /// 0005834 // heterotrimeric G-protein complex // inferred from electronic annotation	0004871 // signal transducer activity // inferred from electronic annotation /// 0005515 // protein binding // inferred from physical interaction	chr1:239005437-239098718 (+) // 97.75 // q43
209941_at	1.7372	up	RIPK1	8737	0006468 // protein amino acid phosphorylation // inferred from electronic annotation /// 0006915 // apoptosis // traceable author statement /// 0006915 // apoptosis // inferred from direct assay /// 0006915 // apoptosis // inferred from electronic annotation /// 0006917 // induction of apoptosis // inferred from mutant phenotype /// 0007165 // signal transduction // traceable author statement ///…	0005737 // cytoplasm // inferred from electronic annotation /// 0005739 // mitochondrion // inferred from direct assay /// 0005829 // cytosol // not recorded /// 0031264 // death-inducing signaling complex // inferred from direct assay /// 0043235 // receptor complex // inferred from direct assay	0000166 // nucleotide binding // inferred from electronic annotation /// 0004672 // protein kinase activity // inferred from electronic annotation /// 0004672 // protein kinase activity // inferred from direct assay /// 0004674 // protein serine/threonine kinase activity // traceable author statement /// 0004674 // protein serine/threonine kinase activity // inferred from electronic annotation //…	chr6:3022056-3059173 (+) // 94.8 // p25.2
213297_at	1.79454	up	RMND5B	64777				chr5:177509069-177513465 (+) // 92.62 // q35.3 /// chr10:93966026-93966781 (-) // 89.54 // q23.32
208014_x_at	4.80528	up	RP5-886K2.1	27308				chr1:23904587-23905214 (-) // 9.78 // p36.11
200724_at	2.04167	up	RPL10	6134	0006412 // translation // inferred by curator /// 0006412 // translation // inferred from electronic annotation /// 0006414 // translational elongation // not recorded	0005622 // intracellular // inferred from electronic annotation /// 0005783 // endoplasmic reticulum // inferred from direct assay /// 0005829 // cytosol // not recorded /// 0005840 // ribosome // inferred from electronic annotation /// 0022625 // cytosolic large ribosomal subunit // inferred from direct assay /// 0030529 // ribonucleoprotein complex // inferred from electronic annotation	0003735 // structural constituent of ribosome // inferred from direct assay /// 0003735 // structural constituent of ribosome // inferred from electronic annotation	chrX:153280030-153283874 (+) // 99.03 // q28
207283_at	1.933	up	RPL23AP32	56969				chr2:54608210-54610493 (+) // 79.71 // p16.2
208646_at	2.16506	up	RPS14 /// RPS14P3	6208 /// 644068	0000028 // ribosomal small subunit assembly // inferred from mutant phenotype /// 0000028 // ribosomal small subunit assembly // inferred from sequence or structural similarity /// 0000122 // negative regulation of transcription from RNA polymerase II promoter // inferred from direct assay /// 0006412 // translation // inferred from electronic annotation /// 0006412 // translation // inferred by …	0005622 // intracellular // inferred from electronic annotation /// 0005730 // nucleolus // inferred from direct assay /// 0005829 // cytosol // not recorded /// 0005840 // ribosome // inferred from electronic annotation /// 0022627 // cytosolic small ribosomal subunit // inferred from direct assay /// 0030529 // ribonucleoprotein complex // inferred from electronic annotation	0003723 // RNA binding // inferred from sequence or structural similarity /// 0003735 // structural constituent of ribosome // inferred from electronic annotation /// 0005515 // protein binding // inferred from physical interaction /// 0045182 // translation regulator activity // inferred from mutant phenotype /// 0048027 // mRNA 5'-UTR binding // inferred from direct assay	chr1:222680543-222681151 (+) // 48.56 // q42.11 /// chr1:19807166-19807694 (+) // 43.86 // p36.13 /// chr5:149803996-149809487 (-) // 46.3 // q33.1
200781_s_at	1.72066	up	RPS15A	6210	0006412 // translation // inferred from electronic annotation /// 0006412 // translation // inferred by curator /// 0006412 // translation // non-traceable author statement /// 0006414 // translational elongation // not recorded /// 0008284 // positive regulation of cell proliferation // inferred from direct assay /// 0009615 // response to virus // inferred from direct assay /// 0045787 // posit…	0005622 // intracellular // inferred from electronic annotation /// 0005737 // cytoplasm // inferred from direct assay /// 0005829 // cytosol // not recorded /// 0005840 // ribosome // inferred from electronic annotation /// 0022627 // cytosolic small ribosomal subunit // inferred from direct assay /// 0030529 // ribonucleoprotein complex // inferred from electronic annotation	0003723 // RNA binding // non-traceable author statement /// 0003735 // structural constituent of ribosome // inferred from direct assay /// 0003735 // structural constituent of ribosome // non-traceable author statement /// 0003735 // structural constituent of ribosome // inferred from electronic annotation /// 0005515 // protein binding // inferred from physical interaction	chr1:45018543-45018974 (-) // 92.22 // p34.1 /// chr16:18701789-18707936 (-) // 96.22 // p12.3 /// chr20:21094804-21095236 (-) // 93.78 // p11.23 /// chr8:30094402-30094837 (-) // 91.56 // p12
202937_x_at	1.91486	up	RRP7A	27341		0005634 // nucleus // inferred from direct assay /// 0005737 // cytoplasm // inferred from direct assay	0003676 // nucleic acid binding // inferred from electronic annotation /// 0003723 // RNA binding // inferred from electronic annotation	chr22:41286133-41308260 (-) // 92.18 // q13.2 /// chr22:41234976-41246045 (-) // 88.73 // q13.2
211526_s_at	3.30789	up	RTEL1	51750	0000723 // telomere maintenance // inferred from sequence or structural similarity /// 0006139 // nucleobase, nucleoside, nucleotide and nucleic acid metabolic process // inferred from electronic annotation /// 0006915 // apoptosis // inferred from electronic annotation /// 0006916 // anti-apoptosis // traceable author statement /// 0010569 // regulation of double-strand break repair via homologo…	0005576 // extracellular region // inferred from electronic annotation /// 0005625 // soluble fraction // traceable author statement /// 0005634 // nucleus // inferred from electronic annotation /// 0005634 // nucleus // inferred from sequence or structural similarity	0000166 // nucleotide binding // inferred from electronic annotation /// 0003676 // nucleic acid binding // inferred from electronic annotation /// 0003677 // DNA binding // inferred from electronic annotation /// 0004003 // ATP-dependent DNA helicase activity // inferred from electronic annotation /// 0004003 // ATP-dependent DNA helicase activity // inferred from mutant phenotype /// 0004386 //…	chr20:61760156-61775891 (+) // 76.88 // q13.33
34408_at	1.56546	up	RTN2	6253	0007165 // signal transduction // non-traceable author statement	0005783 // endoplasmic reticulum // inferred from electronic annotation /// 0005789 // endoplasmic reticulum membrane // inferred from electronic annotation /// 0016020 // membrane // inferred from electronic annotation /// 0016021 // integral to membrane // inferred from electronic annotation /// 0030176 // integral to endoplasmic reticulum membrane // non-traceable author statement	0004871 // signal transducer activity // non-traceable author statement	chr19:50680391-50692052 (-) // 92.82 // q13.32
207885_at	1.64284	up	S100G	795		0016323 // basolateral plasma membrane // inferred from electronic annotation /// 0016324 // apical plasma membrane // inferred from electronic annotation	0005499 // vitamin D binding // inferred from electronic annotation /// 0005509 // calcium ion binding // traceable author statement /// 0005509 // calcium ion binding // inferred from electronic annotation	chrX:16578201-16582712 (+) // 99.34 // p22.2
221417_x_at	1.69422	up	S1PR5	53637	0007165 // signal transduction // inferred from electronic annotation /// 0007186 // G-protein coupled receptor protein signaling pathway // inferred from electronic annotation	0005886 // plasma membrane // inferred from electronic annotation /// 0016020 // membrane // inferred from electronic annotation /// 0016021 // integral to membrane // inferred from electronic annotation	0001619 // lysosphingolipid and lysophosphatidic acid receptor activity // inferred from electronic annotation /// 0004871 // signal transducer activity // inferred from electronic annotation /// 0004872 // receptor activity // inferred from electronic annotation /// 0004930 // G-protein coupled receptor activity // inferred from electronic annotation	chr19:10485490-10486687 (-) // 99.92 // p13.2
213963_s_at	5.47911	up	SAP30	8819	0000122 // negative regulation of transcription from RNA polymerase II promoter // inferred from electronic annotation /// 0006350 // transcription // inferred from electronic annotation /// 0006355 // regulation of transcription, DNA-dependent // inferred from electronic annotation /// 0045449 // regulation of transcription // inferred from direct assay	0000118 // histone deacetylase complex // inferred from direct assay /// 0005634 // nucleus // inferred from electronic annotation	0003714 // transcription corepressor activity // inferred from direct assay /// 0005515 // protein binding // inferred from physical interaction /// 0005515 // protein binding // inferred from electronic annotation	chr4:174528983-174531763 (-) // 91.09 // q34.1
211708_s_at	3.09851	up	SCD	6319	0006629 // lipid metabolic process // inferred from electronic annotation /// 0006633 // fatty acid biosynthetic process // inferred from electronic annotation /// 0008610 // lipid biosynthetic process // inferred from electronic annotation /// 0055114 // oxidation reduction // inferred from electronic annotation	0005783 // endoplasmic reticulum // inferred from electronic annotation /// 0005789 // endoplasmic reticulum membrane // inferred from electronic annotation /// 0016020 // membrane // inferred from electronic annotation /// 0016021 // integral to membrane // inferred from electronic annotation	0004768 // stearoyl-CoA 9-desaturase activity // traceable author statement /// 0004768 // stearoyl-CoA 9-desaturase activity // inferred from electronic annotation /// 0005506 // iron ion binding // inferred from electronic annotation /// 0016491 // oxidoreductase activity // inferred from electronic annotation /// 0016717 // oxidoreductase activity, acting on paired donors, with oxidation of a …	chr10:102097074-102110667 (+) // 94.03 // q24.31 /// chr17:20628373-20629619 (+) // 90.93 // p11.2
220232_at	1.59624	up	SCD5	79966	0006629 // lipid metabolic process // inferred from electronic annotation /// 0006633 // fatty acid biosynthetic process // inferred from electronic annotation /// 0008610 // lipid biosynthetic process // inferred from electronic annotation /// 0055114 // oxidation reduction // inferred from electronic annotation	0005783 // endoplasmic reticulum // inferred from electronic annotation /// 0005789 // endoplasmic reticulum membrane // inferred from electronic annotation /// 0016020 // membrane // inferred from electronic annotation /// 0016021 // integral to membrane // inferred from electronic annotation	0004768 // stearoyl-CoA 9-desaturase activity // inferred from electronic annotation /// 0005506 // iron ion binding // inferred from electronic annotation /// 0016491 // oxidoreductase activity // inferred from electronic annotation /// 0016717 // oxidoreductase activity, acting on paired donors, with oxidation of a pair of donors resulting in the reduction of molecular oxygen to two molecules o…	chr4:83800064-83938949 (-) // 70.11 // q21.22
206981_at	2.28374	up	SCN4A	6329	0006810 // transport // inferred from electronic annotation /// 0006811 // ion transport // inferred from electronic annotation /// 0006814 // sodium ion transport // traceable author statement /// 0006814 // sodium ion transport // inferred from electronic annotation /// 0006936 // muscle contraction // traceable author statement	0001518 // voltage-gated sodium channel complex // inferred from electronic annotation /// 0005887 // integral to plasma membrane // traceable author statement /// 0016020 // membrane // inferred from electronic annotation /// 0016021 // integral to membrane // inferred from electronic annotation	0005216 // ion channel activity // inferred from electronic annotation /// 0005244 // voltage-gated ion channel activity // inferred from electronic annotation /// 0005248 // voltage-gated sodium channel activity // traceable author statement /// 0005248 // voltage-gated sodium channel activity // inferred from electronic annotation /// 0005272 // sodium channel activity // inferred from electron…	chr17:59369645-59404010 (-) // 97.48 // q23.3
205607_s_at	1.99601	up	SCYL3	57147	0006468 // protein amino acid phosphorylation // inferred from electronic annotation /// 0016477 // cell migration // non-traceable author statement	0005634 // nucleus // inferred from direct assay /// 0005730 // nucleolus // inferred from direct assay /// 0005737 // cytoplasm // inferred from direct assay /// 0005737 // cytoplasm // inferred from electronic annotation /// 0005794 // Golgi apparatus // inferred from direct assay /// 0005794 // Golgi apparatus // inferred from electronic annotation /// 0005856 // cytoskeleton // inferred from …	0004672 // protein kinase activity // inferred from electronic annotation /// 0005488 // binding // inferred from electronic annotation /// 0005515 // protein binding // inferred from physical interaction /// 0005524 // ATP binding // inferred from electronic annotation /// 0016301 // kinase activity // inferred from direct assay	chr1:168088842-168129607 (-) // 98.33 // q24.2
205405_at	9.41419	up	SEMA5A	9037	0001569 // patterning of blood vessels // inferred from electronic annotation /// 0007155 // cell adhesion // traceable author statement /// 0007267 // cell-cell signaling // traceable author statement /// 0007275 // multicellular organismal development // inferred from electronic annotation /// 0007399 // nervous system development // traceable author statement /// 0007399 // nervous system deve…	0016020 // membrane // inferred from electronic annotation /// 0016021 // integral to membrane // inferred from electronic annotation /// 0043231 // intracellular membrane-bounded organelle // inferred from direct assay	0004872 // receptor activity // inferred from electronic annotation /// 0008046 // axon guidance receptor activity // inferred from electronic annotation	chr5:9091858-9599158 (-) // 94.23 // p15.2
209723_at	1.9564	up	SERPINB9	5272	0006916 // anti-apoptosis // traceable author statement /// 0007165 // signal transduction // traceable author statement	0005737 // cytoplasm // traceable author statement /// 0005737 // cytoplasm // inferred from electronic annotation /// 0005829 // cytosol // traceable author statement	0004866 // endopeptidase inhibitor activity // inferred from electronic annotation /// 0004867 // serine-type endopeptidase inhibitor activity // traceable author statement /// 0004867 // serine-type endopeptidase inhibitor activity // inferred from electronic annotation /// 0005515 // protein binding // traceable author statement	chr6:2832504-2848506 (-) // 61.43 // p25.2
213202_at	1.71652	up	SETD1A	9739	0006350 // transcription // inferred from electronic annotation /// 0006355 // regulation of transcription, DNA-dependent // inferred from electronic annotation /// 0016568 // chromatin modification // inferred from electronic annotation	0005634 // nucleus // inferred from electronic annotation /// 0016607 // nuclear speck // inferred from electronic annotation	0000166 // nucleotide binding // inferred from electronic annotation /// 0003676 // nucleic acid binding // inferred from electronic annotation /// 0003723 // RNA binding // inferred from electronic annotation /// 0005515 // protein binding // inferred from physical interaction /// 0008168 // methyltransferase activity // inferred from electronic annotation /// 0016740 // transferase activity // …	chr16:30876115-30903482 (+) // 95.16 // p11.2
207873_x_at	1.80997	up	SEZ6L	23544		0005783 // endoplasmic reticulum // inferred from electronic annotation /// 0005789 // endoplasmic reticulum membrane // inferred from electronic annotation /// 0016020 // membrane // inferred from electronic annotation /// 0016021 // integral to membrane // inferred from electronic annotation		chr22:25018216-25103742 (+) // 91.2 // q12.1
214492_at	2.39766	up	SGCD	6444	0007010 // cytoskeleton organization // inferred from electronic annotation /// 0007517 // muscle organ development // traceable author statement	0005737 // cytoplasm // inferred from electronic annotation /// 0005856 // cytoskeleton // inferred from electronic annotation /// 0005886 // plasma membrane // traceable author statement /// 0005886 // plasma membrane // inferred from electronic annotation /// 0016012 // sarcoglycan complex // traceable author statement /// 0016012 // sarcoglycan complex // inferred from electronic annotation //…	0005515 // protein binding // inferred from electronic annotation	chr5:155704075-156119316 (+) // 91.98 // q33.3
205636_at	2.09619	up	SH3GL3	6457	0006897 // endocytosis // inferred from electronic annotation /// 0007165 // signal transduction // traceable author statement /// 0007417 // central nervous system development // traceable author statement	0005737 // cytoplasm // inferred from electronic annotation /// 0005768 // endosome // inferred from electronic annotation /// 0016020 // membrane // inferred from electronic annotation /// 0031901 // early endosome membrane // inferred from electronic annotation	0005515 // protein binding // inferred from electronic annotation /// 0005515 // protein binding // inferred from physical interaction /// 0008289 // lipid binding // inferred from electronic annotation /// 0042802 // identical protein binding // inferred from physical interaction	chr15:81947814-82078499 (-) // 85.3 // q25.2
206664_at	3.60985	up	SI	6476	0005975 // carbohydrate metabolic process // inferred from electronic annotation /// 0008152 // metabolic process // inferred from electronic annotation	0005794 // Golgi apparatus // traceable author statement /// 0005886 // plasma membrane // inferred from electronic annotation /// 0005903 // brush border // traceable author statement /// 0016020 // membrane // inferred from electronic annotation /// 0016021 // integral to membrane // inferred from electronic annotation /// 0016324 // apical plasma membrane // inferred from electronic annotation	0003824 // catalytic activity // inferred from electronic annotation /// 0004553 // hydrolase activity, hydrolyzing O-glycosyl compounds // inferred from electronic annotation /// 0004574 // oligo-1,6-glucosidase activity // inferred from electronic annotation /// 0004575 // sucrose alpha-glucosidase activity // inferred from electronic annotation /// 0016787 // hydrolase activity // inferred fro…	chr3:166179380-166278976 (-) // 98.89 // q26.1
206520_x_at	1.57315	up	SIGLEC6	946	0007155 // cell adhesion // inferred from electronic annotation /// 0007267 // cell-cell signaling // traceable author statement	0005576 // extracellular region // inferred from electronic annotation /// 0005624 // membrane fraction // traceable author statement /// 0005737 // cytoplasm // inferred from direct assay /// 0005813 // centrosome // inferred from direct assay /// 0005886 // plasma membrane // inferred from electronic annotation /// 0005887 // integral to plasma membrane // traceable author statement /// 0016020…	0005515 // protein binding // inferred from electronic annotation /// 0005529 // sugar binding // inferred from electronic annotation	chr19:56714794-56726705 (-) // 81.06 // q13.33
207250_at	2.05611	up	SIX6	4990	0006355 // regulation of transcription, DNA-dependent // inferred from electronic annotation /// 0007275 // multicellular organismal development // inferred from electronic annotation /// 0007601 // visual perception // traceable author statement /// 0009887 // organ morphogenesis // traceable author statement /// 0045449 // regulation of transcription // inferred from electronic annotation	0005634 // nucleus // inferred from electronic annotation /// 0005634 // nucleus // inferred from direct assay /// 0005730 // nucleolus // inferred from direct assay	0003677 // DNA binding // inferred from electronic annotation /// 0003700 // transcription factor activity // inferred from electronic annotation /// 0005515 // protein binding // inferred from electronic annotation /// 0043565 // sequence-specific DNA binding // inferred from electronic annotation	chr14:60045774-60048278 (+) // 99.78 // q23.1
210422_x_at	1.91641	up	SLC11A1	6556	0006810 // transport // inferred from electronic annotation /// 0006810 // transport // traceable author statement /// 0006811 // ion transport // inferred from electronic annotation /// 0006826 // iron ion transport // inferred from electronic annotation /// 0006955 // immune response // non-traceable author statement /// 0009617 // response to bacterium // traceable author statement	0005624 // membrane fraction // traceable author statement /// 0005887 // integral to plasma membrane // traceable author statement /// 0016020 // membrane // inferred from electronic annotation /// 0016021 // integral to membrane // inferred from electronic annotation	0005215 // transporter activity // traceable author statement /// 0005215 // transporter activity // inferred from electronic annotation /// 0005506 // iron ion binding // inferred from electronic annotation	chr2:218955160-218968741 (+) // 78.16 // q35
217473_x_at	1.6223	up	SLC11A1	6556	0006810 // transport // inferred from electronic annotation /// 0006810 // transport // traceable author statement /// 0006811 // ion transport // inferred from electronic annotation /// 0006826 // iron ion transport // inferred from electronic annotation /// 0006955 // immune response // non-traceable author statement /// 0009617 // response to bacterium // traceable author statement	0005624 // membrane fraction // traceable author statement /// 0005887 // integral to plasma membrane // traceable author statement /// 0016020 // membrane // inferred from electronic annotation /// 0016021 // integral to membrane // inferred from electronic annotation	0005215 // transporter activity // traceable author statement /// 0005215 // transporter activity // inferred from electronic annotation /// 0005506 // iron ion binding // inferred from electronic annotation	chr2:218955160-218968765 (+) // 76.4 // q35
220740_s_at	1.83379	up	SLC12A6	9990	0006810 // transport // inferred from electronic annotation /// 0006810 // transport // traceable author statement /// 0006811 // ion transport // inferred from electronic annotation /// 0006813 // potassium ion transport // inferred from electronic annotation /// 0006814 // sodium ion transport // inferred from electronic annotation /// 0006821 // chloride transport // inferred from electronic a…	0005624 // membrane fraction // traceable author statement /// 0005887 // integral to plasma membrane // traceable author statement /// 0016020 // membrane // inferred from electronic annotation /// 0016021 // integral to membrane // inferred from electronic annotation /// 0016021 // integral to membrane // non-traceable author statement /// 0016323 // basolateral plasma membrane // inferred from…	0005215 // transporter activity // inferred from electronic annotation /// 0005515 // protein binding // inferred from electronic annotation /// 0015293 // symporter activity // inferred from electronic annotation /// 0015377 // cation:chloride symporter activity // inferred from electronic annotation /// 0015379 // potassium:chloride symporter activity // non-traceable author statement /// 00153…	chr15:32312957-32398222 (-) // 99.97 // q14
205243_at	5.61898	up	SLC13A3	64849	0006810 // transport // inferred from electronic annotation /// 0006811 // ion transport // inferred from electronic annotation /// 0006814 // sodium ion transport // inferred from electronic annotation /// 0006835 // dicarboxylic acid transport // inferred from electronic annotation	0005624 // membrane fraction // inferred from electronic annotation /// 0016020 // membrane // inferred from electronic annotation /// 0016021 // integral to membrane // inferred from electronic annotation	0005215 // transporter activity // inferred from electronic annotation /// 0015293 // symporter activity // inferred from electronic annotation /// 0015362 // high affinity sodium:dicarboxylate symporter activity // inferred from electronic annotation /// 0031402 // sodium ion binding // inferred from electronic annotation	chr20:44619873-44713505 (-) // 88.41 // q13.12
216599_x_at	1.50483	up	SLC22A6	9356	0006811 // ion transport // inferred from electronic annotation /// 0006820 // anion transport // inferred from electronic annotation /// 0015711 // organic anion transport // traceable author statement /// 0015742 // alpha-ketoglutarate transport // traceable author statement /// 0031427 // response to methotrexate // inferred from electronic annotation /// 0043252 // sodium-independent organic …	0005624 // membrane fraction // traceable author statement /// 0005886 // plasma membrane // inferred from electronic annotation /// 0005887 // integral to plasma membrane // traceable author statement /// 0016020 // membrane // inferred from electronic annotation /// 0016021 // integral to membrane // inferred from electronic annotation /// 0016323 // basolateral plasma membrane // inferred from…	0005452 // inorganic anion exchanger activity // inferred from direct assay /// 0008514 // organic anion transmembrane transporter activity // traceable author statement /// 0008514 // organic anion transmembrane transporter activity // inferred from electronic annotation /// 0015075 // ion transmembrane transporter activity // inferred from electronic annotation /// 0015347 // sodium-independent…	chr11:62500841-62508738 (-) // 100.0 // q12.3
221662_s_at	2.89195	up	SLC22A7	10864	0006810 // transport // inferred from electronic annotation /// 0006811 // ion transport // inferred from electronic annotation /// 0015711 // organic anion transport // traceable author statement /// 0015711 // organic anion transport // inferred from electronic annotation	0005624 // membrane fraction // traceable author statement /// 0005886 // plasma membrane // inferred from electronic annotation /// 0005887 // integral to plasma membrane // traceable author statement /// 0016020 // membrane // inferred from electronic annotation /// 0016021 // integral to membrane // inferred from electronic annotation /// 0016323 // basolateral plasma membrane // inferred from…	0008514 // organic anion transmembrane transporter activity // inferred from electronic annotation /// 0015075 // ion transmembrane transporter activity // inferred from electronic annotation /// 0015347 // sodium-independent organic anion transmembrane transporter activity // traceable author statement	chr6:43374074-43380194 (+) // 97.48 // p21.1
204429_s_at	1.93193	up	SLC2A5	6518	0005975 // carbohydrate metabolic process // traceable author statement /// 0006810 // transport // inferred from electronic annotation /// 0008643 // carbohydrate transport // inferred from electronic annotation /// 0015755 // fructose transport // traceable author statement /// 0015758 // glucose transport // traceable author statement /// 0055085 // transmembrane transport // inferred from ele…	0005886 // plasma membrane // traceable author statement /// 0016020 // membrane // inferred from electronic annotation /// 0016021 // integral to membrane // inferred from electronic annotation	0005215 // transporter activity // inferred from electronic annotation /// 0005351 // sugar:hydrogen symporter activity // inferred from electronic annotation /// 0005353 // fructose transmembrane transporter activity // traceable author statement /// 0005353 // fructose transmembrane transporter activity // inferred from electronic annotation /// 0005355 // glucose transmembrane transporter acti…	chr1:9019591-9054872 (-) // 98.46 // p36.23
219215_s_at	2.32242	up	SLC39A4	55630	0006810 // transport // inferred from electronic annotation /// 0006811 // ion transport // inferred from electronic annotation /// 0006829 // zinc ion transport // inferred from electronic annotation /// 0006882 // cellular zinc ion homeostasis // inferred from electronic annotation /// 0030001 // metal ion transport // inferred from electronic annotation	0005768 // endosome // inferred from electronic annotation /// 0005886 // plasma membrane // inferred from electronic annotation /// 0016020 // membrane // inferred from electronic annotation /// 0016021 // integral to membrane // inferred from electronic annotation /// 0016023 // cytoplasmic membrane-bounded vesicle // inferred from electronic annotation /// 0016324 // apical plasma membrane // …	0005385 // zinc ion transmembrane transporter activity // inferred from electronic annotation /// 0008270 // zinc ion binding // inferred from electronic annotation /// 0046873 // metal ion transmembrane transporter activity // inferred from electronic annotation	chr8:145608606-145612704 (-) // 98.83 // q24.3
205592_at	4.3027	up	SLC4A1	6521	0006810 // transport // inferred from electronic annotation /// 0006811 // ion transport // inferred from electronic annotation /// 0006820 // anion transport // traceable author statement /// 0006820 // anion transport // inferred from electronic annotation /// 0006873 // cellular ion homeostasis // traceable author statement	0005887 // integral to plasma membrane // traceable author statement /// 0005887 // integral to plasma membrane // inferred from direct assay /// 0016020 // membrane // inferred from electronic annotation /// 0016021 // integral to membrane // inferred from electronic annotation /// 0030018 // Z disc // inferred from electronic annotation /// 0030863 // cortical cytoskeleton // inferred from dire…	0003779 // actin binding // inferred from electronic annotation /// 0005215 // transporter activity // inferred from electronic annotation /// 0005452 // inorganic anion exchanger activity // inferred from electronic annotation /// 0005515 // protein binding // inferred from electronic annotation /// 0005515 // protein binding // inferred from physical interaction /// 0008022 // protein C-terminu…	chr17:39681283-39701028 (-) // 85.68 // q21.31
219820_at	2.45246	up	SLC6A16	28968	0006810 // transport // inferred from electronic annotation /// 0006836 // neurotransmitter transport // non-traceable author statement /// 0006836 // neurotransmitter transport // inferred from electronic annotation	0005622 // intracellular // non-traceable author statement /// 0005887 // integral to plasma membrane // inferred from electronic annotation /// 0016020 // membrane // inferred from electronic annotation /// 0016021 // integral to membrane // inferred from electronic annotation	0005326 // neurotransmitter transporter activity // non-traceable author statement /// 0005328 // neurotransmitter:sodium symporter activity // inferred from electronic annotation /// 0015293 // symporter activity // inferred from electronic annotation	chr19:54484708-54506455 (-) // 97.85 // q13.33
217214_s_at	3.63094	up	SLC6A2	6530	0006810 // transport // inferred from electronic annotation /// 0006810 // transport // traceable author statement /// 0006836 // neurotransmitter transport // inferred from electronic annotation /// 0007268 // synaptic transmission // traceable author statement /// 0015844 // monoamine transport // inferred from direct assay /// 0015874 // norepinephrine transport // inferred from electronic ann…	0005624 // membrane fraction // traceable author statement /// 0005737 // cytoplasm // inferred from direct assay /// 0005739 // mitochondrion // inferred from direct assay /// 0005887 // integral to plasma membrane // traceable author statement /// 0005887 // integral to plasma membrane // inferred from electronic annotation /// 0009986 // cell surface // inferred from electronic annotation /// …	0005328 // neurotransmitter:sodium symporter activity // inferred from electronic annotation /// 0005333 // norepinephrine transmembrane transporter activity // inferred from electronic annotation /// 0005334 // norephinephrine:sodium symporter activity // traceable author statement /// 0005515 // protein binding // inferred from physical interaction /// 0008504 // monoamine transmembrane transpo…	chr16:54291686-54297479 (-) // 70.04 // q12.2
202219_at	1.91382	up	SLC6A8	6535	0006810 // transport // inferred from electronic annotation /// 0006810 // transport // traceable author statement /// 0006811 // ion transport // inferred from electronic annotation /// 0006814 // sodium ion transport // inferred from electronic annotation /// 0006836 // neurotransmitter transport // inferred from electronic annotation /// 0006936 // muscle contraction // traceable author statem…	0005887 // integral to plasma membrane // inferred from electronic annotation /// 0016020 // membrane // inferred from electronic annotation /// 0016021 // integral to membrane // inferred from electronic annotation /// 0016021 // integral to membrane // traceable author statement	0005309 // creatine:sodium symporter activity // traceable author statement /// 0005309 // creatine:sodium symporter activity // inferred from electronic annotation /// 0005328 // neurotransmitter:sodium symporter activity // inferred from electronic annotation /// 0015293 // symporter activity // inferred from electronic annotation /// 0031402 // sodium ion binding // inferred from electronic an…	chr16:33685402-33694027 (+) // 86.26 // p11.2 /// chrX:152606585-152615234 (+) // 90.15 // q28 /// chr16:32796297-32804927 (-) // 86.32 // p11.2
205864_at	1.84719	up	SLC7A4	6545	0006520 // amino acid metabolic process // traceable author statement /// 0006810 // transport // traceable author statement /// 0006810 // transport // inferred from electronic annotation /// 0006865 // amino acid transport // inferred from electronic annotation	0016020 // membrane // inferred from electronic annotation /// 0016021 // integral to membrane // traceable author statement /// 0016021 // integral to membrane // inferred from electronic annotation	0015171 // amino acid transmembrane transporter activity // inferred from electronic annotation /// 0015174 // basic amino acid transmembrane transporter activity // traceable author statement	chr22:19713007-19716141 (-) // 98.24 // q11.21
209897_s_at	3.32523	up	SLIT2	9353	0001656 // metanephros development // inferred from electronic annotation /// 0001657 // ureteric bud development // inferred from mutant phenotype /// 0006935 // chemotaxis // inferred from electronic annotation /// 0007275 // multicellular organismal development // inferred from electronic annotation /// 0007399 // nervous system development // traceable author statement /// 0007399 // nervous …	0005576 // extracellular region // inferred from direct assay /// 0005576 // extracellular region // inferred from electronic annotation /// 0005615 // extracellular space // inferred from electronic annotation /// 0016020 // membrane // inferred from electronic annotation /// 0016021 // integral to membrane // inferred from electronic annotation	0005102 // receptor binding // traceable author statement /// 0005509 // calcium ion binding // inferred from electronic annotation /// 0005515 // protein binding // inferred from electronic annotation /// 0005515 // protein binding // traceable author statement	chr4:19863980-20229841 (+) // 99.87 // p15.31
205374_at	1.57808	up	SLN	6588	0006810 // transport // traceable author statement /// 0051924 // regulation of calcium ion transport // inferred from sequence or structural similarity	0016020 // membrane // inferred from electronic annotation /// 0016021 // integral to membrane // traceable author statement /// 0016021 // integral to membrane // inferred from electronic annotation /// 0016529 // sarcoplasmic reticulum // inferred from direct assay /// 0016529 // sarcoplasmic reticulum // inferred from electronic annotation /// 0033017 // sarcoplasmic reticulum membrane // infe…	0030234 // enzyme regulator activity // inferred from electronic annotation	chr11:107083318-107087992 (-) // 99.86 // q22.3
212258_s_at	5.49151	up	SMARCA2	6595	0006338 // chromatin remodeling // traceable author statement /// 0006350 // transcription // inferred from electronic annotation /// 0006355 // regulation of transcription, DNA-dependent // inferred from electronic annotation /// 0006355 // regulation of transcription, DNA-dependent // traceable author statement /// 0006357 // regulation of transcription from RNA polymerase II promoter // tracea…	0005634 // nucleus // inferred from electronic annotation /// 0005654 // nucleoplasm // traceable author statement /// 0016514 // SWI/SNF complex // inferred from direct assay	0000166 // nucleotide binding // inferred from electronic annotation /// 0003676 // nucleic acid binding // inferred from electronic annotation /// 0003677 // DNA binding // inferred from electronic annotation /// 0003713 // transcription coactivator activity // traceable author statement /// 0004386 // helicase activity // traceable author statement /// 0004386 // helicase activity // inferred f…	chr9:2011944-2183624 (-) // 93.41 // p24.3
209427_at	2.9572	up	SMTN	6525	0006939 // smooth muscle contraction // traceable author statement /// 0007517 // muscle organ development // traceable author statement	0005737 // cytoplasm // inferred from electronic annotation /// 0005856 // cytoskeleton // inferred from electronic annotation /// 0005856 // cytoskeleton // traceable author statement /// 0015629 // actin cytoskeleton // traceable author statement	0003779 // actin binding // traceable author statement /// 0008307 // structural constituent of muscle // traceable author statement	chr22:29807304-29830609 (+) // 99.16 // q12.2
[truncated: 90 more rows]
